# Supplementary material for: 2-(o-Tol­yloxy)benzoic acid
Source: Acta Crystallogr Sect E Struct Rep Online. 2011 May 14;67(Pt 6):o1394. doi: 10.1107/S1600536811017119 (PMC3120472; doi:10.1107/S1600536811017119)
Supplement: Supplementary file 2 [file e-67-o1394-Isup2.hkl]

# 
# h,k,l, Fc-squared, Fo-squared, sigma(Fo-squared) and status flag 
# 
data_I
_shelx_title ' X in P-1' 
_shelx_refln_list_code          4 
_shelx_F_calc_maximum       91.46 
_exptl_crystal_F_000       240.00 
_reflns_d_resolution_high  0.8291 
 
loop_ 
 _symmetry_equiv_pos_as_xyz 
 'x, y, z' 
 '-x, -y, -z' 
 
_cell_length_a     7.0900 
_cell_length_b     7.4820 
_cell_length_c    12.6800 
_cell_angle_alpha  95.340 
_cell_angle_beta   96.360 
_cell_angle_gamma 115.760 
 
_shelx_F_squared_multiplier     1.000 
 
loop_ 
 _refln_index_h 
 _refln_index_k 
 _refln_index_l 
 _refln_F_squared_calc 
 _refln_F_squared_meas 
 _refln_F_squared_sigma 
 _refln_observed_status 
   1   0   0     2285.43     2420.11     20.93 o 
   2   0   0      179.72      152.12      1.63 o 
   3   0   0      726.45      716.09      4.25 o 
   4   0   0        8.54        7.41      0.68 o 
   5   0   0        3.71        3.27      0.68 o 
   6   0   0        0.17        0.06      0.75 o 
   7   0   0        0.88        1.21      0.90 o 
  -7   1   0        3.06        3.16      0.91 o 
  -6   1   0        4.64        3.73      0.84 o 
  -5   1   0        4.03        4.07      0.71 o 
  -4   1   0       35.62       37.81      1.23 o 
  -3   1   0      259.19      272.87      2.57 o 
  -2   1   0        6.46        7.88      0.41 o 
  -1   1   0     1827.09     1822.34     17.40 o 
   0   1   0      633.30      682.90     23.05 o 
   1   1   0      495.84      509.42      2.89 o 
   2   1   0      112.73       95.17      1.52 o 
   3   1   0      146.25      148.35      2.23 o 
   4   1   0       75.82       77.43      1.89 o 
   5   1   0        0.04        0.10      0.63 o 
   6   1   0        7.07        8.28      1.06 o 
   7   1   0        0.83        1.28      0.78 o 
  -8   2   0        1.11        0.20      0.83 o 
  -7   2   0        2.45        2.79      0.86 o 
  -6   2   0        4.93        4.92      0.73 o 
  -5   2   0       20.13       18.99      1.07 o 
  -4   2   0      133.60      146.63      2.25 o 
  -3   2   0      382.11      347.51      2.79 o 
  -2   2   0      328.75      313.31      2.31 o 
  -1   2   0     2015.94     1903.27     24.20 o 
   0   2   0       15.62       17.27      0.43 o 
   1   2   0       44.81       55.06      1.18 o 
   2   2   0      105.30      108.05      1.89 o 
   3   2   0       19.21       23.07      1.05 o 
   4   2   0        5.15        4.06      0.75 o 
   5   2   0        0.05        0.61      0.63 o 
   6   2   0        0.57        0.32      0.78 o 
  -8   3   0        1.40        0.84      0.83 o 
  -7   3   0        0.64        0.46      0.76 o 
  -6   3   0       27.20       25.53      1.33 o 
  -5   3   0       14.48       14.25      0.94 o 
  -4   3   0       11.00       10.80      0.69 o 
  -3   3   0        5.91        4.77      0.50 o 
  -2   3   0      464.35      406.63      3.06 o 
  -1   3   0       30.97       43.28      1.08 o 
   0   3   0      110.60      108.54      1.68 o 
   1   3   0       32.53       32.34      1.11 o 
   2   3   0      106.93       99.34      2.11 o 
   3   3   0        2.79        1.82      0.60 o 
   4   3   0        0.04        1.22      0.58 o 
   5   3   0        0.11        0.65      0.67 o 
  -8   4   0        5.56        5.17      1.04 o 
  -7   4   0        2.24        2.44      0.74 o 
  -6   4   0        4.27        2.93      0.79 o 
  -5   4   0        3.84        3.42      0.65 o 
  -4   4   0        0.12        0.28      0.46 o 
  -3   4   0      155.64      137.30      2.10 o 
  -2   4   0       72.26       70.80      1.61 o 
  -1   4   0      531.83      552.50      4.33 o 
   0   4   0      261.85      303.64      5.73 o 
   1   4   0        2.60        2.25      0.57 o 
   2   4   0        1.14        1.37      0.60 o 
   3   4   0        0.10        0.17      0.70 o 
   4   4   0        7.93        9.45      1.13 o 
   5   4   0        0.96        0.94      0.79 o 
  -8   5   0        0.04        0.84      0.68 o 
  -7   5   0        7.56        6.18      0.99 o 
  -6   5   0        4.89        4.09      0.77 o 
  -5   5   0      170.54      176.03      3.07 o 
  -4   5   0       23.20       22.14      1.07 o 
  -3   5   0       18.30       13.54      0.93 o 
  -2   5   0       76.32       72.23      1.87 o 
  -1   5   0       52.09       52.05      1.64 o 
   0   5   0        0.05        0.24      0.37 o 
   1   5   0        1.81        1.30      0.69 o 
   2   5   0        1.96        0.92      0.77 o 
   3   5   0       62.80       74.29      2.49 o 
   4   5   0       13.15        6.74      1.31 o 
  -8   6   0        1.42        0.39      0.88 o 
  -7   6   0        0.39        0.13      0.73 o 
  -6   6   0        0.01        0.00      0.70 o 
  -5   6   0       58.02       60.21      2.01 o 
  -4   6   0       33.01       30.38      1.41 o 
  -3   6   0       11.27       11.53      1.08 o 
  -2   6   0       25.15       24.79      1.44 o 
  -1   6   0        7.67        8.05      0.90 o 
   0   6   0        0.58        0.17      0.47 o 
   1   6   0        3.92        6.72      0.93 o 
   2   6   0        7.78        9.50      1.10 o 
   3   6   0       11.02        9.34      1.29 o 
  -7   7   0        0.00        0.07      0.73 o 
  -6   7   0        2.15        2.15      0.82 o 
  -5   7   0        1.85        2.00      0.70 o 
  -4   7   0       24.16       23.21      1.47 o 
  -3   7   0        0.53        0.46      0.68 o 
  -2   7   0        8.48        8.76      1.00 o 
  -1   7   0        1.94        2.30      0.85 o 
   0   7   0        8.36        8.82      0.87 o 
   1   7   0        0.30        0.93      0.83 o 
  -6   8   0       14.08        9.67      1.18 o 
  -5   8   0        7.60        7.04      1.14 o 
  -4   8   0        0.18        0.07      0.79 o 
  -3   8   0        8.95       10.54      1.21 o 
  -2   8   0        0.05        0.22      0.83 o 
  -1   8   0        7.42        5.05      1.25 o 
   0   8   0       12.90       14.32      0.92 o 
   4  -9   1        0.11        0.48      0.73 o 
   0  -8   1        0.36        0.18      0.46 o 
   1  -8   1        0.03        0.07      0.66 o 
   2  -8   1        9.37        7.16      1.16 o 
   3  -8   1        0.05        0.15      0.75 o 
   4  -8   1        1.32        2.07      0.83 o 
   5  -8   1        0.36        0.40      0.57 o 
   6  -8   1        0.05        0.38      0.59 o 
  -1  -7   1        5.92        6.24      0.92 o 
   0  -7   1        2.48        2.68      0.55 o 
   1  -7   1       56.11       52.62      2.05 o 
   2  -7   1       21.73       20.60      1.39 o 
   3  -7   1        6.70        6.05      0.88 o 
   4  -7   1        6.34        8.24      0.97 o 
   5  -7   1       13.88       12.32      1.14 o 
   6  -7   1        0.94        0.24      0.74 o 
   7  -7   1        0.00        0.53      0.68 o 
  -3  -6   1       12.42        7.76      1.04 o 
  -2  -6   1        2.81        2.18      0.78 o 
  -1  -6   1        2.28        3.10      0.70 o 
   0  -6   1        0.14        0.33      0.39 o 
   1  -6   1        8.25        6.86      0.80 o 
   2  -6   1        6.41        6.91      0.76 o 
   3  -6   1        5.03        4.05      0.75 o 
   4  -6   1      116.27      114.29      2.49 o 
   5  -6   1      405.51      420.48      4.98 o 
   6  -6   1       11.57       11.58      1.14 o 
   7  -6   1       21.45       23.44      1.61 o 
   8  -6   1        7.12        8.04      1.32 o 
  -4  -5   1        3.95        3.12      0.71 o 
  -3  -5   1       18.70       18.05      1.29 o 
  -2  -5   1        4.23        4.33      0.80 o 
  -1  -5   1        5.69        3.50      0.66 o 
   0  -5   1       19.74       19.96      0.77 o 
   1  -5   1       30.86       33.46      1.33 o 
   2  -5   1      107.44       95.64      2.12 o 
   3  -5   1        3.87        4.28      0.54 o 
   4  -5   1       97.00       99.91      2.15 o 
   5  -5   1       79.81       81.42      2.21 o 
   6  -5   1        5.88        5.83      0.92 o 
   7  -5   1        1.65        3.11      0.95 o 
   8  -5   1        0.40        1.01      0.91 o 
  -5  -4   1        0.39        0.73      0.73 o 
  -4  -4   1        0.97        0.00      0.66 o 
  -3  -4   1        8.90        7.59      0.96 o 
  -2  -4   1       31.54       32.86      1.33 o 
  -1  -4   1        0.10        0.41      0.41 o 
   0  -4   1       53.73       51.43      1.57 o 
   1  -4   1       32.69       30.44      1.12 o 
   2  -4   1      168.91      158.20      2.29 o 
   3  -4   1      181.82      171.35      2.36 o 
   4  -4   1        6.72        5.89      0.64 o 
   5  -4   1        0.02        0.47      0.47 o 
   6  -4   1       12.05       13.37      1.07 o 
   7  -4   1        0.90        1.01      0.77 o 
   8  -4   1        1.74        2.69      1.01 o 
  -5  -3   1        1.96        0.22      0.73 o 
  -4  -3   1        6.85        5.58      0.76 o 
  -3  -3   1        5.79        7.92      0.75 o 
  -2  -3   1       24.01       18.60      0.92 o 
  -1  -3   1      114.57      103.39      1.82 o 
   0  -3   1       20.32       16.55      0.51 o 
   1  -3   1      351.02      398.53      3.14 o 
   2  -3   1      240.87      221.48      2.24 o 
   3  -3   1       20.40       22.37      0.87 o 
   4  -3   1       20.80       26.17      0.99 o 
   5  -3   1        8.03        6.28      0.77 o 
   6  -3   1        1.20        1.45      0.68 o 
   7  -3   1        1.30        0.97      0.88 o 
   8  -3   1        0.03        1.09      0.92 o 
  -6  -2   1        0.26        0.49      0.74 o 
  -5  -2   1        1.21        1.45      0.71 o 
  -4  -2   1       20.05       17.23      1.13 o 
  -3  -2   1       44.69       51.45      1.51 o 
  -2  -2   1        0.84        0.94      0.43 o 
  -1  -2   1        9.62       10.82      0.55 o 
   0  -2   1       23.10       19.08      0.58 o 
   1  -2   1        3.10        3.57      0.32 o 
   2  -2   1      429.97      422.27      2.83 o 
   3  -2   1       28.95       20.39      0.74 o 
   4  -2   1      374.91      359.38      3.35 o 
   5  -2   1       57.81       56.93      1.73 o 
   6  -2   1        0.99        0.22      0.61 o 
   7  -2   1        0.00        0.84      0.84 o 
   8  -2   1        0.08        0.68      1.07 o 
  -7  -1   1        0.45        0.19      0.77 o 
  -6  -1   1        9.06        7.23      0.97 o 
  -5  -1   1        1.65        1.75      0.72 o 
  -4  -1   1       60.33       66.88      1.83 o 
  -3  -1   1       17.68       17.84      0.92 o 
  -2  -1   1      232.12      223.31      2.37 o 
  -1  -1   1        6.52        8.66      0.45 o 
   0  -1   1      179.07      162.61      1.38 o 
   1  -1   1      495.28      507.45      9.81 o 
   2  -1   1      165.67      156.81      1.54 o 
   3  -1   1        0.59        0.83      0.35 o 
   4  -1   1      383.90      364.68      3.52 o 
   5  -1   1        4.49        3.88      0.66 o 
   6  -1   1        6.29        6.18      0.92 o 
   7  -1   1        0.54        0.15      1.01 o 
  -7   0   1        7.28        4.52      1.05 o 
  -6   0   1       23.83       24.91      1.41 o 
  -5   0   1        0.13        0.28      0.56 o 
  -4   0   1       13.61       13.75      0.92 o 
  -3   0   1       74.96       76.04      1.56 o 
  -2   0   1       13.98       17.79      0.65 o 
  -1   0   1       11.66       13.05      0.40 o 
   0   0   1     1079.10     1057.99     19.47 o 
   1   0   1      108.06      145.33      1.18 o 
   2   0   1        0.13        0.00      0.29 o 
   3   0   1        4.09        1.93      0.48 o 
   4   0   1        0.53        0.07      0.45 o 
   5   0   1        5.09        7.65      0.88 o 
   6   0   1        0.73        0.19      0.85 o 
   7   0   1        7.53        9.84      1.39 o 
  -8   1   1        2.85        2.23      0.92 o 
  -7   1   1       39.37       40.39      1.94 o 
  -6   1   1       13.06       14.83      1.19 o 
  -5   1   1        0.22        0.09      0.50 o 
  -4   1   1        0.27        1.10      0.42 o 
  -3   1   1      877.52      849.13     20.21 o 
  -2   1   1      479.94      476.51     12.56 o 
  -1   1   1      356.26      395.70      2.13 o 
   0   1   1     1405.05     1315.22     18.46 o 
   1   1   1     2516.29     2654.66     29.27 o 
   2   1   1      189.09      192.27      2.22 o 
   3   1   1      241.36      229.92      2.83 o 
   4   1   1        1.60        1.89      0.61 o 
   5   1   1        5.09        5.14      0.88 o 
   6   1   1        0.00        0.73      0.73 o 
   7   1   1        2.52        1.14      0.97 o 
  -8   2   1        1.50        0.26      0.78 o 
  -7   2   1        0.02        0.85      0.66 o 
  -6   2   1        0.34        1.10      0.53 o 
  -5   2   1       20.82       21.14      1.10 o 
  -4   2   1      406.05      427.26      3.86 o 
  -3   2   1     1068.92     1121.24     23.24 o 
  -2   2   1      557.04      615.20      3.37 o 
  -1   2   1     5162.93     4731.07     42.10 o 
   0   2   1       34.21       47.02      0.72 o 
   1   2   1       92.43       82.69      1.51 o 
   2   2   1      143.64      140.42      2.19 o 
   3   2   1        6.07        5.40      0.63 o 
   4   2   1       29.04       30.78      1.44 o 
   5   2   1       10.74        9.28      0.98 o 
   6   2   1        0.16        0.47      0.90 o 
  -8   3   1        0.17        0.60      0.80 o 
  -7   3   1        1.15        0.91      0.82 o 
  -6   3   1       25.16       25.38      1.41 o 
  -5   3   1        2.80        3.62      0.55 o 
  -4   3   1       19.18       22.21      0.93 o 
  -3   3   1       94.46      108.80      1.73 o 
  -2   3   1        0.53        0.38      0.37 o 
  -1   3   1      277.77      264.93      2.66 o 
   0   3   1       83.11       82.46      1.14 o 
   1   3   1       17.44       17.70      0.90 o 
   2   3   1       62.48       67.80      1.82 o 
   3   3   1        3.62        3.90      0.71 o 
   4   3   1        2.36        0.44      0.77 o 
   5   3   1        0.86        1.92      0.76 o 
  -8   4   1        1.13        0.59      0.72 o 
  -7   4   1        0.33        0.17      0.72 o 
  -6   4   1        4.38        3.98      0.79 o 
  -5   4   1       45.43       51.67      1.64 o 
  -4   4   1        0.60        0.39      0.40 o 
  -3   4   1      174.50      150.76      2.25 o 
  -2   4   1      169.54      147.15      2.34 o 
  -1   4   1      254.69      253.48      3.10 o 
   0   4   1       76.10       71.84      1.49 o 
   1   4   1       22.78       21.10      1.13 o 
   2   4   1        2.30        3.00      0.67 o 
   3   4   1        0.06        0.69      0.69 o 
   4   4   1        2.94        2.42      0.98 o 
  -8   5   1        0.80        0.26      0.79 o 
  -7   5   1        8.73        8.24      1.01 o 
  -6   5   1       28.18       22.93      1.35 o 
  -5   5   1       50.97       52.65      1.71 o 
  -4   5   1       34.48       31.48      1.25 o 
  -3   5   1      141.99      136.15      2.69 o 
  -2   5   1        3.21        2.60      0.57 o 
  -1   5   1       95.60      103.04      2.32 o 
   0   5   1        1.57        2.28      0.45 o 
   1   5   1        0.58        0.43      0.75 o 
   2   5   1        3.44        5.90      0.92 o 
   3   5   1       14.06       19.09      1.52 o 
   4   5   1        1.65        2.89      0.84 o 
  -8   6   1        0.01        0.40      0.79 o 
  -7   6   1       10.87        9.50      1.17 o 
  -6   6   1       10.36       10.57      1.10 o 
  -5   6   1        3.65        4.42      0.76 o 
  -4   6   1      427.73      418.20      4.90 o 
  -3   6   1       93.42       95.70      2.55 o 
  -2   6   1       13.17       12.47      1.06 o 
  -1   6   1        5.93        7.46      0.86 o 
   0   6   1        0.13        0.98      0.46 o 
   1   6   1        0.27        0.07      0.72 o 
   2   6   1        1.34        2.28      0.75 o 
  -7   7   1        1.48        1.57      0.83 o 
  -6   7   1        1.11        0.39      0.81 o 
  -5   7   1        1.27        0.52      0.68 o 
  -4   7   1       22.60       31.29      1.74 o 
  -3   7   1        1.77        2.16      0.83 o 
  -2   7   1        6.14        6.36      1.01 o 
  -1   7   1        4.09        4.97      0.91 o 
   0   7   1       11.59       12.58      0.86 o 
   1   7   1        0.15        0.82      0.82 o 
  -6   8   1        1.63        1.56      0.77 o 
  -5   8   1        4.56        3.71      0.99 o 
  -4   8   1        0.95        0.08      0.75 o 
  -3   8   1        0.00        0.23      0.65 o 
  -2   8   1        0.01        0.61      0.78 o 
  -1   8   1        3.65        1.52      0.97 o 
   4  -9   2        0.21        1.11      0.82 o 
   0  -8   2        0.13        0.85      0.52 o 
   1  -8   2        7.10        5.49      0.94 o 
   2  -8   2        3.92        1.45      0.90 o 
   3  -8   2        0.74        1.56      0.77 o 
   4  -8   2       13.37       12.81      1.26 o 
   5  -8   2        0.13        0.79      0.79 o 
   6  -8   2        1.74        0.78      0.81 o 
  -1  -7   2       22.44       21.32      1.41 o 
   0  -7   2        2.21        3.60      0.66 o 
   1  -7   2       56.24       48.03      2.04 o 
   2  -7   2       25.65       20.87      1.47 o 
   3  -7   2        0.06        0.66      0.66 o 
   4  -7   2        0.12        0.37      0.75 o 
   5  -7   2        0.73        2.04      0.65 o 
   6  -7   2        0.28        0.13      0.74 o 
   7  -7   2        0.45        1.95      0.74 o 
  -3  -6   2        7.17        7.07      0.89 o 
  -2  -6   2       22.03       22.82      1.42 o 
  -1  -6   2        5.22        4.94      0.92 o 
   0  -6   2        1.91        1.79      0.51 o 
   1  -6   2       37.29       39.47      1.69 o 
   2  -6   2        1.03        0.05      0.62 o 
   3  -6   2        4.34        3.91      0.72 o 
   4  -6   2       34.16       29.97      1.41 o 
   5  -6   2      169.71      175.26      3.31 o 
   6  -6   2        0.21        0.73      0.89 o 
   7  -6   2        0.41        0.75      0.81 o 
   8  -6   2        2.26        4.03      1.00 o 
  -4  -5   2        0.18        0.69      0.69 o 
  -3  -5   2       16.45       17.33      1.22 o 
  -2  -5   2       78.76       83.64      2.35 o 
  -1  -5   2        9.41        7.69      0.81 o 
   0  -5   2        3.62        3.02      0.47 o 
   1  -5   2       29.23       35.38      1.41 o 
   2  -5   2        9.94       11.32      0.85 o 
   3  -5   2        4.42        4.25      0.60 o 
   4  -5   2       87.77       86.03      2.10 o 
   5  -5   2        4.25        3.28      0.78 o 
   6  -5   2       47.08       51.25      2.07 o 
   7  -5   2       20.31       27.23      1.67 o 
   8  -5   2        5.05        3.65      1.15 o 
  -5  -4   2        1.43        0.17      0.78 o 
  -4  -4   2        7.04        6.59      1.01 o 
  -3  -4   2        7.28        4.97      0.87 o 
  -2  -4   2        4.31        6.14      0.73 o 
  -1  -4   2        9.41        8.42      0.78 o 
   0  -4   2       10.19        9.91      0.50 o 
   1  -4   2       87.41       98.15      1.89 o 
   2  -4   2      563.57      602.30      4.35 o 
   3  -4   2        5.14        7.84      0.64 o 
   4  -4   2       53.39       57.03      1.61 o 
   5  -4   2        1.97        1.86      0.66 o 
   6  -4   2        7.16        7.95      0.91 o 
   7  -4   2        8.70       10.58      1.40 o 
   8  -4   2        0.01        0.77      1.00 o 
  -6  -3   2        0.03        1.77      0.58 o 
  -5  -3   2        0.43        0.79      0.70 o 
  -4  -3   2        8.15        8.03      0.99 o 
  -3  -3   2        4.02        4.84      0.74 o 
  -2  -3   2       25.94       30.10      1.18 o 
  -1  -3   2       62.37       57.11      1.43 o 
   0  -3   2       85.05       87.01      1.13 o 
   1  -3   2      446.97      430.36      3.25 o 
   2  -3   2       56.80       70.98      1.34 o 
   3  -3   2       43.32       37.68      1.13 o 
   4  -3   2        1.40        1.33      0.45 o 
   5  -3   2       15.09       14.53      1.03 o 
   6  -3   2       12.04       10.14      1.25 o 
   7  -3   2        6.61        6.57      1.23 o 
   8  -3   2        0.34        0.71      0.98 o 
  -6  -2   2        4.29        4.40      0.92 o 
  -5  -2   2       12.53       11.13      1.12 o 
  -4  -2   2       21.54       26.03      1.35 o 
  -3  -2   2       32.44       38.96      1.32 o 
  -2  -2   2       36.69       35.91      1.15 o 
  -1  -2   2       70.35       72.42      1.35 o 
   0  -2   2      128.01      121.57      2.36 o 
   1  -2   2        2.66        0.99      0.26 o 
   2  -2   2      594.49      598.09      3.50 o 
   3  -2   2        3.27        3.09      0.40 o 
   4  -2   2      129.95      115.58      2.10 o 
   5  -2   2       95.88      101.42      2.36 o 
   6  -2   2        8.67        7.59      1.09 o 
   7  -2   2        0.35        1.02      0.94 o 
   8  -2   2        1.20        1.26      1.05 o 
  -7  -1   2        0.34        0.59      0.79 o 
  -6  -1   2        0.05        0.50      0.65 o 
  -5  -1   2       20.96       19.31      1.29 o 
  -4  -1   2        7.23        6.81      0.80 o 
  -3  -1   2       80.55       72.05      1.67 o 
  -2  -1   2      317.50      345.99      2.88 o 
  -1  -1   2      534.46      480.55      2.82 o 
   0  -1   2     2551.92     2516.90     24.65 o 
   1  -1   2      161.26      158.02      1.45 o 
   2  -1   2        6.40        7.11      0.43 o 
   3  -1   2       79.58       80.13      1.49 o 
   4  -1   2       92.62       80.35      1.84 o 
   5  -1   2        6.35        5.68      0.91 o 
   6  -1   2        1.48        1.10      0.76 o 
   7  -1   2        2.29        1.76      1.13 o 
  -7   0   2       15.11       16.38      1.38 o 
  -6   0   2       23.53       24.64      1.51 o 
  -5   0   2        1.31        1.22      0.69 o 
  -4   0   2        0.40        0.12      0.43 o 
  -3   0   2       44.60       46.55      1.27 o 
  -2   0   2      388.72      388.54      2.81 o 
  -1   0   2       23.48       19.56      0.55 o 
   0   0   2      106.11       89.49      0.66 o 
   1   0   2     6084.58     6113.44     40.27 o 
   2   0   2      460.13      451.97      2.96 o 
   3   0   2       94.77       97.52      1.73 o 
   4   0   2        1.49        0.52      0.66 o 
   5   0   2       15.10       12.86      1.06 o 
   6   0   2        0.00        0.62      0.76 o 
   7   0   2        1.93        0.41      1.00 o 
  -8   1   2        2.43        2.50      0.73 o 
  -7   1   2       50.46       47.95      2.18 o 
  -6   1   2        9.62        7.73      1.09 o 
  -5   1   2        3.60        3.26      0.64 o 
  -4   1   2       42.63       45.52      1.44 o 
  -3   1   2      246.35      296.71      2.86 o 
  -2   1   2       55.81       71.49      1.19 o 
  -1   1   2     3090.41     3206.47     28.01 o 
   0   1   2     2107.03     2063.51     35.14 o 
   1   1   2     1548.01     1514.83     22.58 o 
   2   1   2       43.63       60.64      1.33 o 
   3   1   2       10.97        9.63      0.75 o 
   4   1   2        0.31        1.77      0.59 o 
   5   1   2        2.45        1.05      0.82 o 
   6   1   2        0.55        0.50      0.90 o 
  -8   2   2        1.32        0.61      0.84 o 
  -7   2   2        0.16        0.19      0.75 o 
  -6   2   2        0.39        0.71      0.59 o 
  -5   2   2       14.68       17.39      1.09 o 
  -4   2   2      100.15      120.95      2.25 o 
  -3   2   2      933.09     1019.06     23.10 o 
  -2   2   2     1033.73     1091.71     20.72 o 
  -1   2   2      280.11      210.83      1.96 o 
   0   2   2      130.19      126.64      1.18 o 
   1   2   2        5.65        5.59      0.52 o 
   2   2   2        9.31        9.78      0.80 o 
   3   2   2        2.38        1.35      0.63 o 
   4   2   2       19.42       16.75      1.22 o 
   5   2   2        2.90        3.63      0.88 o 
   6   2   2        0.06        0.28      0.80 o 
  -8   3   2        0.16        0.13      0.80 o 
  -7   3   2        5.06        5.52      0.95 o 
  -6   3   2       10.05        9.47      0.98 o 
  -5   3   2        0.83        0.96      0.51 o 
  -4   3   2       55.73       63.18      1.67 o 
  -3   3   2       17.39       18.89      0.89 o 
  -2   3   2      366.11      341.76      3.09 o 
  -1   3   2      465.84      453.01      3.56 o 
   0   3   2       52.32       55.19      1.87 o 
   1   3   2       93.68       96.86      1.96 o 
   2   3   2        8.73        7.67      0.77 o 
   3   3   2        0.03        0.20      0.59 o 
   4   3   2        4.90        4.97      0.96 o 
   5   3   2        0.32        0.71      0.77 o 
  -8   4   2        3.58        4.38      0.95 o 
  -7   4   2       14.48       14.87      1.28 o 
  -6   4   2        3.24        5.74      0.77 o 
  -5   4   2        0.14        0.55      0.55 o 
  -4   4   2        8.15        7.77      0.79 o 
  -3   4   2      254.22      228.02      3.12 o 
  -2   4   2      389.28      395.72      3.88 o 
  -1   4   2       12.65       11.94      0.78 o 
   0   4   2      163.04      168.49      5.17 o 
   1   4   2      119.21      119.05      2.50 o 
   2   4   2        4.83        4.39      0.83 o 
   3   4   2        2.82        3.70      0.84 o 
   4   4   2        1.95        0.51      0.85 o 
  -8   5   2        5.48        4.43      1.08 o 
  -7   5   2        3.89        4.09      0.94 o 
  -6   5   2        3.57        2.10      0.85 o 
  -5   5   2        2.06        1.09      0.63 o 
  -4   5   2       58.04       46.34      1.53 o 
  -3   5   2      203.57      178.51      3.07 o 
  -2   5   2       59.17       51.83      1.70 o 
  -1   5   2       25.84       21.43      1.18 o 
   0   5   2       11.78       10.97      0.85 o 
   1   5   2        1.39        2.32      0.72 o 
   2   5   2        0.08        0.77      0.77 o 
   3   5   2        0.11        0.79      0.88 o 
  -8   6   2        2.70        1.28      0.86 o 
  -7   6   2        2.61        1.01      0.94 o 
  -6   6   2       11.08       10.82      1.12 o 
  -5   6   2        7.76        8.68      1.04 o 
  -4   6   2      572.02      577.57      6.18 o 
  -3   6   2      133.69      137.40      3.03 o 
  -2   6   2        5.89        5.49      0.97 o 
  -1   6   2       38.97       43.37      1.82 o 
   0   6   2       13.74       16.60      0.88 o 
   1   6   2        1.37        0.98      0.78 o 
   2   6   2        0.02        1.09      0.81 o 
  -7   7   2       12.31       12.58      1.30 o 
  -6   7   2        0.41        0.47      0.77 o 
  -5   7   2        0.63        1.28      0.67 o 
  -4   7   2       14.21       11.15      1.27 o 
  -3   7   2       23.06       20.38      1.50 o 
  -2   7   2        0.12        0.40      0.88 o 
  -1   7   2       14.94       13.66      1.26 o 
   0   7   2       10.70       12.87      0.97 o 
   1   7   2        0.11        0.36      0.78 o 
  -6   8   2        1.70        1.14      0.75 o 
  -5   8   2        1.76        1.85      0.88 o 
  -4   8   2        0.34        0.79      0.93 o 
  -3   8   2        0.01        0.70      0.70 o 
  -2   8   2        0.66        0.69      0.94 o 
  -1   8   2        0.29        0.23      0.87 o 
   0  -8   3        8.33        8.02      1.55 o 
   1  -8   3        3.58        2.68      0.88 o 
   2  -8   3        0.00        0.15      0.77 o 
   3  -8   3        5.88        3.97      1.10 o 
   4  -8   3        6.99        6.93      0.97 o 
   5  -8   3        0.23        0.48      0.63 o 
   6  -8   3        0.12        0.33      0.75 o 
  -1  -7   3        2.74        3.41      0.92 o 
   0  -7   3        6.44        7.29      0.76 o 
   1  -7   3        3.47        3.00      1.08 o 
   2  -7   3       46.08       48.49      2.10 o 
   3  -7   3       20.10       24.01      1.44 o 
   4  -7   3        1.17        0.72      0.69 o 
   5  -7   3        5.96        6.00      0.89 o 
   6  -7   3        0.12        0.25      0.75 o 
   7  -7   3        0.40        1.21      0.78 o 
  -3  -6   3        2.66        2.45      0.75 o 
  -2  -6   3       27.17       19.95      1.48 o 
  -1  -6   3       24.96       24.46      1.58 o 
   0  -6   3        2.38        1.58      0.47 o 
   1  -6   3        3.84        4.50      0.81 o 
   2  -6   3        5.54        4.37      0.69 o 
   3  -6   3        7.60        7.55      0.84 o 
   4  -6   3        0.07        0.60      0.59 o 
   5  -6   3        2.12        2.57      0.82 o 
   6  -6   3       65.76       69.15      2.42 o 
   7  -6   3        9.84        8.47      1.26 o 
  -4  -5   3        1.17        0.54      0.72 o 
  -3  -5   3       34.12       29.51      1.59 o 
  -2  -5   3      303.30      328.62      4.58 o 
  -1  -5   3       12.56       12.05      1.06 o 
   0  -5   3       11.56       11.38      0.65 o 
   1  -5   3       96.60      100.56      2.31 o 
   2  -5   3       46.74       52.90      1.63 o 
   3  -5   3       77.47       80.84      1.91 o 
   4  -5   3       33.36       33.22      1.36 o 
   5  -5   3       49.79       60.28      1.97 o 
   6  -5   3      134.39      148.39      3.30 o 
   7  -5   3        2.63        3.84      1.07 o 
   8  -5   3        0.00        0.17      0.99 o 
  -5  -4   3        3.10        3.93      0.91 o 
  -4  -4   3        2.91        3.26      0.77 o 
  -3  -4   3       25.67       26.72      1.49 o 
  -2  -4   3        4.70        4.17      0.78 o 
  -1  -4   3        0.62        0.93      0.45 o 
   0  -4   3       23.88       23.25      0.74 o 
   1  -4   3       70.33       95.38      1.91 o 
   2  -4   3      249.46      252.72      2.92 o 
   3  -4   3       20.85       22.17      1.01 o 
   4  -4   3      102.53      110.19      2.28 o 
   5  -4   3        2.20        3.19      0.72 o 
   6  -4   3        0.71        0.97      0.87 o 
   7  -4   3       15.47       17.11      1.71 o 
   8  -4   3        0.23        2.57      0.97 o 
  -6  -3   3        1.03        0.92      0.75 o 
  -5  -3   3        5.74        6.98      1.03 o 
  -4  -3   3        1.13        0.51      0.68 o 
  -3  -3   3       12.73       13.43      0.98 o 
  -2  -3   3       20.15       20.30      1.04 o 
  -1  -3   3      148.43      151.42      2.32 o 
   0  -3   3      220.69      217.16      3.19 o 
   1  -3   3       31.03       32.92      0.96 o 
   2  -3   3       61.75       58.69      1.28 o 
   3  -3   3       42.19       36.16      1.18 o 
   4  -3   3        7.64        8.82      0.77 o 
   5  -3   3        0.21        0.00      0.64 o 
   6  -3   3       35.58       39.10      1.94 o 
   7  -3   3        0.03        1.07      1.07 o 
   8  -3   3        0.27        0.65      1.04 o 
  -6  -2   3        5.88        4.16      1.01 o 
  -5  -2   3        1.23        1.49      0.75 o 
  -4  -2   3        0.00        0.71      0.71 o 
  -3  -2   3       11.02       15.05      0.95 o 
  -2  -2   3      139.29      163.43      2.34 o 
  -1  -2   3        1.61        1.87      0.36 o 
   0  -2   3      144.06      135.60      3.12 o 
   1  -2   3        3.57        4.48      0.37 o 
   2  -2   3       20.53       33.26      0.92 o 
   3  -2   3       23.10       22.05      0.91 o 
   4  -2   3       15.17       14.32      0.92 o 
   5  -2   3       21.53       18.60      1.29 o 
   6  -2   3        9.18        7.97      1.15 o 
   7  -2   3        0.00        0.17      0.88 o 
  -7  -1   3        1.57        1.29      0.88 o 
  -6  -1   3        0.21        1.27      0.72 o 
  -5  -1   3       54.51       56.86      1.97 o 
  -4  -1   3       16.44       15.51      1.01 o 
  -3  -1   3      397.28      449.88      3.99 o 
  -2  -1   3      421.30      453.57      3.35 o 
  -1  -1   3       68.04       64.88      1.12 o 
   0  -1   3       20.87       20.81      0.42 o 
   1  -1   3      782.69      736.33     14.75 o 
   2  -1   3      322.98      302.11      2.53 o 
   3  -1   3        5.28        5.02      0.48 o 
   4  -1   3       65.80       70.71      1.83 o 
   5  -1   3        0.28        0.84      0.84 o 
   6  -1   3        1.05        1.41      0.97 o 
   7  -1   3        1.24        4.31      0.98 o 
  -7   0   3       16.94       16.94      1.43 o 
  -6   0   3        3.34        3.62      0.92 o 
  -5   0   3        7.78        6.88      0.80 o 
  -4   0   3       20.25       19.01      1.02 o 
  -3   0   3        6.90        6.03      0.63 o 
  -2   0   3       45.74       43.20      0.99 o 
  -1   0   3        9.34        5.37      0.39 o 
   0   0   3       78.19       97.24      1.19 o 
   1   0   3     8364.57     8761.01     55.76 o 
   2   0   3      226.76      192.00      2.14 o 
   3   0   3       15.99       10.46      0.73 o 
   4   0   3       84.65       89.69      2.19 o 
   5   0   3        1.64        1.42      0.89 o 
   6   0   3        0.48        0.90      0.98 o 
   7   0   3        1.50        1.74      0.99 o 
  -8   1   3        0.15        0.83      0.68 o 
  -7   1   3        0.02        0.07      0.90 o 
  -6   1   3       49.03       50.64      2.10 o 
  -5   1   3       52.57       48.79      1.71 o 
  -4   1   3       10.56       11.24      0.83 o 
  -3   1   3       67.22       74.09      1.47 o 
  -2   1   3      387.41      408.21      2.97 o 
  -1   1   3      749.51      779.74     14.69 o 
   0   1   3        1.34        1.97      0.22 o 
   1   1   3      253.53      266.82      2.43 o 
   2   1   3      331.48      350.08      3.22 o 
   3   1   3        0.06        0.83      0.50 o 
   4   1   3       12.08       14.66      1.22 o 
   5   1   3        6.46        9.52      1.18 o 
   6   1   3        0.13        0.46      0.88 o 
  -8   2   3        1.08        0.77      0.84 o 
  -7   2   3        1.61        3.08      0.80 o 
  -6   2   3        8.53       11.11      1.08 o 
  -5   2   3       21.65       23.38      1.19 o 
  -4   2   3        2.59        1.51      0.49 o 
  -3   2   3        4.49        3.39      0.53 o 
  -2   2   3      973.74     1028.75     20.11 o 
  -1   2   3      138.24      110.18      1.52 o 
   0   2   3        8.85        9.30      0.59 o 
   1   2   3       13.25       13.04      0.74 o 
   2   2   3        5.64        4.87      0.69 o 
   3   2   3        0.14        0.62      0.62 o 
   4   2   3        0.16        0.00      0.72 o 
   5   2   3        0.62        0.59      0.78 o 
   6   2   3        1.33        0.31      0.92 o 
  -8   3   3        3.83        4.09      0.96 o 
  -7   3   3        0.03        0.20      0.75 o 
  -6   3   3        3.78        4.52      0.75 o 
  -5   3   3      135.21      142.58      2.86 o 
  -4   3   3        0.05        0.47      0.34 o 
  -3   3   3      169.00      219.62      2.84 o 
  -2   3   3     1236.11     1262.10     24.77 o 
  -1   3   3        0.27        0.27      0.44 o 
   0   3   3        8.02        9.59      0.46 o 
   1   3   3        0.59        0.76      0.51 o 
   2   3   3        3.46        5.43      0.74 o 
   3   3   3       13.85       17.54      1.20 o 
   4   3   3        0.85        1.98      0.83 o 
   5   3   3        1.18        2.09      0.83 o 
  -8   4   3        2.59        1.77      0.97 o 
  -7   4   3        9.38       10.40      1.13 o 
  -6   4   3        0.00        0.59      0.66 o 
  -5   4   3        1.03        0.99      0.66 o 
  -4   4   3       21.58       28.06      1.24 o 
  -3   4   3       13.39       14.60      0.89 o 
  -2   4   3      243.91      224.81      3.03 o 
  -1   4   3        9.31        8.01      0.69 o 
   0   4   3       99.94      106.96      1.65 o 
   1   4   3      125.30      143.84      2.83 o 
   2   4   3        5.87        6.29      0.96 o 
   3   4   3        0.08        0.24      0.72 o 
   4   4   3        0.00        1.14      0.73 o 
  -8   5   3        3.65        3.20      0.92 o 
  -7   5   3        1.54        2.15      0.77 o 
  -6   5   3       41.86       41.22      1.88 o 
  -5   5   3       21.27       19.56      1.23 o 
  -4   5   3       24.60       18.14      1.24 o 
  -3   5   3       73.78       74.41      2.12 o 
  -2   5   3       25.66       26.14      1.37 o 
  -1   5   3        2.60        4.85      0.83 o 
   0   5   3       88.14       86.58      1.71 o 
   1   5   3        2.57        2.72      0.82 o 
   2   5   3        3.75        3.18      0.88 o 
   3   5   3        0.07        0.20      0.79 o 
  -8   6   3        0.64        0.99      0.77 o 
  -7   6   3        4.42        4.29      0.80 o 
  -6   6   3        7.17        6.18      0.96 o 
  -5   6   3       14.58       15.03      1.18 o 
  -4   6   3        0.01        0.31      0.92 o 
  -3   6   3       97.60       94.20      2.68 o 
  -2   6   3       56.49       60.79      2.13 o 
  -1   6   3        7.57        7.11      0.98 o 
   0   6   3        0.33        0.25      0.52 o 
   1   6   3        0.93        1.14      0.73 o 
   2   6   3        0.59        1.26      0.83 o 
  -7   7   3       20.73       24.44      1.65 o 
  -6   7   3        0.55        0.21      0.79 o 
  -5   7   3        3.78        3.52      1.00 o 
  -4   7   3        4.36        3.50      1.09 o 
  -3   7   3       39.51       46.28      2.16 o 
  -2   7   3        2.63        2.21      1.06 o 
  -1   7   3        8.14       12.21      1.21 o 
   0   7   3        0.34        0.40      0.62 o 
   1   7   3        2.55        2.09      1.09 o 
  -6   8   3        0.85        2.33      0.67 o 
  -5   8   3       25.64       24.00      1.70 o 
  -4   8   3       14.98       13.35      1.43 o 
  -3   8   3        1.38        1.09      0.98 o 
  -2   8   3        2.14        1.45      0.91 o 
  -1   8   3        0.65        1.21      0.86 o 
   0  -8   4        0.00        0.64      0.64 o 
   1  -8   4        2.45        2.92      0.93 o 
   2  -8   4        0.02        0.68      0.86 o 
   3  -8   4        5.26        4.05      1.06 o 
   4  -8   4        0.49        0.43      0.85 o 
   5  -8   4        4.49        3.34      0.90 o 
   6  -8   4        0.35        0.74      0.80 o 
  -1  -7   4        6.90        6.51      0.98 o 
   0  -7   4       33.47       36.57      1.49 o 
   1  -7   4        0.54        0.54      0.74 o 
   2  -7   4      106.46      108.00      2.87 o 
   3  -7   4       30.59       27.72      1.55 o 
   4  -7   4        0.48        0.25      0.78 o 
   5  -7   4        0.00        0.38      0.66 o 
   6  -7   4        0.09        0.33      0.73 o 
   7  -7   4        0.16        0.88      0.78 o 
  -3  -6   4        0.54        0.91      0.72 o 
  -2  -6   4        6.21        7.89      1.11 o 
  -1  -6   4       15.09       14.14      1.35 o 
   0  -6   4        2.85        2.56      0.55 o 
   1  -6   4        2.50        1.55      0.82 o 
   2  -6   4       90.31       86.85      2.37 o 
   3  -6   4        2.18        2.13      0.73 o 
   4  -6   4        1.94        2.30      0.61 o 
   5  -6   4       12.45       10.31      1.09 o 
   6  -6   4       71.61       74.64      2.47 o 
   7  -6   4        0.27        0.70      0.84 o 
  -4  -5   4        0.17        0.45      0.75 o 
  -3  -5   4        0.86        0.19      0.83 o 
  -2  -5   4       10.65       12.63      1.36 o 
  -1  -5   4       51.64       45.80      1.95 o 
   0  -5   4       51.28       49.88      1.24 o 
   1  -5   4        0.25        0.62      0.62 o 
   2  -5   4       10.73       11.65      0.88 o 
   3  -5   4        4.87        6.04      0.68 o 
   4  -5   4        0.10        1.43      0.50 o 
   5  -5   4       46.93       51.91      1.94 o 
   6  -5   4       19.34       21.96      1.57 o 
   7  -5   4        3.57        4.46      1.03 o 
  -5  -4   4        6.39        8.09      1.06 o 
  -4  -4   4        7.98        9.69      1.03 o 
  -3  -4   4        0.76        0.23      0.77 o 
  -2  -4   4        0.00        0.20      0.59 o 
  -1  -4   4      126.50      122.31      2.51 o 
   0  -4   4        3.55        4.47      0.42 o 
   1  -4   4      171.44      182.60      2.67 o 
   2  -4   4        9.19        5.67      0.60 o 
   3  -4   4      256.15      267.86      3.26 o 
   4  -4   4        0.42        0.81      0.51 o 
   5  -4   4        7.95        6.38      0.95 o 
   6  -4   4        6.46        6.64      1.06 o 
   7  -4   4        0.00        0.23      1.00 o 
  -6  -3   4        8.31       10.88      1.18 o 
  -5  -3   4        3.25        2.55      0.89 o 
  -4  -3   4       13.48       13.32      1.12 o 
  -3  -3   4       67.49       67.82      2.06 o 
  -2  -3   4        1.64        2.60      0.53 o 
  -1  -3   4      269.55      283.93      3.13 o 
   0  -3   4        0.03        0.28      0.25 o 
   1  -3   4        0.19        0.34      0.34 o 
   2  -3   4      402.29      424.50      3.51 o 
   3  -3   4      208.23      223.95      2.86 o 
   4  -3   4        8.67        8.83      0.77 o 
   5  -3   4       30.32       34.21      1.56 o 
   6  -3   4        0.00        0.46      0.90 o 
   7  -3   4        0.97        2.59      0.99 o 
  -6  -2   4        1.05        0.68      0.86 o 
  -5  -2   4        0.76        0.67      0.71 o 
  -4  -2   4       11.70       13.73      1.12 o 
  -3  -2   4       94.00       93.98      2.07 o 
  -2  -2   4        2.64        3.48      0.56 o 
  -1  -2   4        9.97       11.26      0.65 o 
   0  -2   4      669.53      687.93     10.29 o 
   1  -2   4       63.66       55.70      1.14 o 
   2  -2   4       51.36       50.49      1.21 o 
   3  -2   4      146.71      134.94      2.20 o 
   4  -2   4        1.70        1.91      0.66 o 
   5  -2   4       87.11       98.33      2.59 o 
   6  -2   4       47.54       51.62      2.45 o 
   7  -2   4        0.35        2.03      0.99 o 
  -7  -1   4        0.31        0.21      0.78 o 
  -6  -1   4        1.82        1.31      0.81 o 
  -5  -1   4       18.81       23.11      1.50 o 
  -4  -1   4        0.00        0.49      0.54 o 
  -3  -1   4      108.98      118.22      2.15 o 
  -2  -1   4        0.67        0.26      0.43 o 
  -1  -1   4        7.72       13.56      0.62 o 
   0  -1   4       25.93       18.40      0.44 o 
   1  -1   4       26.47       26.27      0.79 o 
   2  -1   4       23.05       26.94      0.90 o 
   3  -1   4        4.09        2.84      0.53 o 
   4  -1   4       11.39       10.38      0.98 o 
   5  -1   4      107.94       99.00      2.75 o 
   6  -1   4        0.34        0.97      0.97 o 
   7  -1   4        0.61        2.48      1.02 o 
  -7   0   4       10.96        9.64      1.08 o 
  -6   0   4       34.59       39.75      1.91 o 
  -5   0   4       55.80       63.32      2.10 o 
  -4   0   4       19.12       14.50      0.94 o 
  -3   0   4       91.75       81.55      1.69 o 
  -2   0   4      114.59      106.45      1.63 o 
  -1   0   4      307.36      331.81      2.52 o 
   0   0   4       21.28       20.35      0.47 o 
   1   0   4      708.88      628.12      3.62 o 
   2   0   4      126.24      128.43      1.93 o 
   3   0   4       22.37       20.22      1.03 o 
   4   0   4        0.40        1.37      0.90 o 
   5   0   4        0.06        0.13      0.88 o 
   6   0   4        1.46        2.34      0.99 o 
  -8   1   4        1.04        0.21      0.88 o 
  -7   1   4       11.59       12.91      1.29 o 
  -6   1   4      197.19      203.64      3.92 o 
  -5   1   4       44.89       48.74      1.67 o 
  -4   1   4       15.36       15.92      0.89 o 
  -3   1   4        0.70        0.37      0.37 o 
  -2   1   4      175.67      169.92      2.05 o 
  -1   1   4       68.02       62.99      1.14 o 
   0   1   4       28.07       29.20      0.59 o 
   1   1   4        0.59        0.09      0.39 o 
   2   1   4      801.19      795.46      5.16 o 
   3   1   4        8.11        9.48      0.89 o 
   4   1   4       42.63       42.40      1.82 o 
   5   1   4        0.10        0.00      0.91 o 
   6   1   4        0.00        0.58      0.97 o 
  -8   2   4        2.27        1.73      0.92 o 
  -7   2   4        7.02        4.67      1.19 o 
  -6   2   4        2.87        3.17      0.78 o 
  -5   2   4        0.09        0.34      0.56 o 
  -4   2   4       10.28        7.98      0.71 o 
  -3   2   4      199.47      201.92      2.64 o 
  -2   2   4      875.63      864.18     19.40 o 
  -1   2   4       93.65       80.02      1.44 o 
   0   2   4      307.89      312.54      2.03 o 
   1   2   4        0.16        0.44      0.44 o 
   2   2   4        6.55        6.79      0.78 o 
   3   2   4       30.32       27.17      1.41 o 
   4   2   4        1.36        2.40      0.80 o 
   5   2   4        4.25        4.04      0.94 o 
  -8   3   4        0.01        0.07      0.80 o 
  -7   3   4        0.06        0.13      0.77 o 
  -6   3   4        9.99       10.37      1.06 o 
  -5   3   4       21.30       20.53      1.19 o 
  -4   3   4        0.75        0.54      0.46 o 
  -3   3   4       20.09       27.81      1.07 o 
  -2   3   4        3.29        2.10      0.56 o 
  -1   3   4       21.03       18.17      0.89 o 
   0   3   4        0.33        0.27      0.40 o 
   1   3   4       12.47       14.90      0.97 o 
   2   3   4        6.37        5.20      0.85 o 
   3   3   4        4.67        4.57      0.92 o 
   4   3   4        0.24        1.51      0.74 o 
   5   3   4        1.80        2.61      0.87 o 
  -8   4   4        0.00        0.37      0.80 o 
  -7   4   4        0.27        2.02      0.74 o 
  -6   4   4        5.02        6.29      0.93 o 
  -5   4   4        8.95       11.09      1.03 o 
  -4   4   4       56.98       64.49      1.88 o 
  -3   4   4       35.48       37.26      1.38 o 
  -2   4   4       48.52       46.52      1.44 o 
  -1   4   4        1.04        2.40      0.59 o 
   0   4   4        0.41        0.56      0.88 o 
   1   4   4        0.02        0.87      0.68 o 
   2   4   4        0.35        0.47      0.81 o 
   3   4   4        0.06        0.78      0.77 o 
   4   4   4        0.71        0.41      0.88 o 
  -8   5   4        0.01        0.37      0.75 o 
  -7   5   4        9.38        9.98      1.19 o 
  -6   5   4       16.47       17.53      1.33 o 
  -5   5   4       21.09       17.63      1.36 o 
  -4   5   4       47.54       51.33      1.79 o 
  -3   5   4       11.70       12.37      1.03 o 
  -2   5   4       40.65       44.03      1.64 o 
  -1   5   4        0.63        0.16      0.71 o 
   0   5   4        4.39        6.05      0.69 o 
   1   5   4        1.68        1.84      0.69 o 
   2   5   4        1.72        1.20      0.89 o 
   3   5   4        0.22        0.28      0.87 o 
  -7   6   4        0.43        0.44      0.78 o 
  -6   6   4       15.07       18.41      1.49 o 
  -5   6   4        5.43        6.64      1.08 o 
  -4   6   4       17.27       16.31      1.37 o 
  -3   6   4      482.28      514.87      5.76 o 
  -2   6   4      124.96      138.05      3.17 o 
  -1   6   4       22.22       20.95      1.58 o 
   0   6   4       14.34       15.93      0.98 o 
   1   6   4        0.02        0.42      0.86 o 
   2   6   4        0.10        0.85      0.87 o 
  -7   7   4        3.96        3.56      1.09 o 
  -6   7   4        2.62        1.90      0.83 o 
  -5   7   4        9.41        7.29      1.20 o 
  -4   7   4       29.10       25.11      1.71 o 
  -3   7   4       44.45       39.91      2.10 o 
  -2   7   4        0.21        1.20      0.91 o 
  -1   7   4        0.19        1.64      0.83 o 
   0   7   4        2.83        1.94      0.69 o 
  -6   8   4       15.09       17.53      1.52 o 
  -5   8   4        0.21        0.65      0.97 o 
  -4   8   4        1.49        1.81      1.01 o 
  -3   8   4        0.14        0.91      0.91 o 
  -2   8   4        0.37        0.85      0.96 o 
   0  -8   5        1.58        1.79      0.77 o 
   1  -8   5        2.56        2.45      0.88 o 
   2  -8   5        0.90        0.84      0.84 o 
   3  -8   5        0.43        0.91      0.91 o 
   4  -8   5        1.08        0.44      0.97 o 
   5  -8   5       12.21       12.66      1.24 o 
  -1  -7   5        0.15        0.22      0.78 o 
   0  -7   5        3.53        5.23      1.03 o 
   1  -7   5        3.90        5.45      0.94 o 
   2  -7   5       27.44       28.08      1.73 o 
   3  -7   5        2.62        3.72      0.90 o 
   4  -7   5        1.94        2.36      0.88 o 
   5  -7   5        0.87        0.65      0.73 o 
   6  -7   5        2.32        2.77      0.82 o 
  -3  -6   5        0.08        0.68      0.77 o 
  -2  -6   5       19.89       15.93      1.54 o 
  -1  -6   5       27.09       28.70      1.68 o 
   0  -6   5        2.41        1.98      0.59 o 
   1  -6   5       13.01       11.49      1.08 o 
   2  -6   5       25.66       25.88      1.41 o 
   3  -6   5       26.38       26.41      1.42 o 
   4  -6   5        4.10        4.57      0.86 o 
   5  -6   5        9.42        9.88      1.06 o 
   6  -6   5       15.47       16.54      1.39 o 
   7  -6   5        1.49        0.77      0.97 o 
  -4  -5   5        4.06        3.37      0.95 o 
  -3  -5   5        2.80        3.64      0.92 o 
  -2  -5   5       57.69       58.17      2.20 o 
  -1  -5   5      387.15      434.31      5.07 o 
   0  -5   5       42.23       44.77      2.64 o 
   1  -5   5       45.81       51.93      1.71 o 
   2  -5   5       10.39        9.99      0.83 o 
   3  -5   5        1.86        0.99      0.57 o 
   4  -5   5        8.31        9.25      0.85 o 
   5  -5   5        0.46        0.06      0.72 o 
   6  -5   5        8.85       10.75      1.29 o 
   7  -5   5       37.60       40.73      2.20 o 
  -5  -4   5        1.51        1.37      0.78 o 
  -4  -4   5       13.00       13.63      1.17 o 
  -3  -4   5       57.17       55.98      2.10 o 
  -2  -4   5       67.56       72.65      2.20 o 
  -1  -4   5       87.28       79.92      2.12 o 
   0  -4   5       56.96       66.50      1.26 o 
   1  -4   5       24.08       24.02      1.08 o 
   2  -4   5       74.45       80.81      1.84 o 
   3  -4   5       74.14       82.00      1.93 o 
   4  -4   5        4.29        5.21      0.73 o 
   5  -4   5        3.06        2.38      0.88 o 
   6  -4   5       17.94       22.16      1.50 o 
   7  -4   5        1.65        1.93      0.98 o 
  -5  -3   5        0.11        1.34      0.74 o 
  -4  -3   5       24.61       26.87      1.62 o 
  -3  -3   5       23.63       24.40      1.39 o 
  -2  -3   5        2.58        2.43      0.51 o 
  -1  -3   5        2.23        1.23      0.49 o 
   0  -3   5        6.93        5.53      0.38 o 
   1  -3   5        5.80        6.81      0.61 o 
   2  -3   5       91.09      104.15      1.90 o 
   3  -3   5       54.74       55.51      1.53 o 
   4  -3   5        0.94        2.31      0.59 o 
   5  -3   5        7.01        8.95      1.06 o 
   6  -3   5        0.01        0.35      0.95 o 
   7  -3   5        0.01        0.43      0.95 o 
  -6  -2   5        0.02        0.81      0.81 o 
  -5  -2   5       11.05       12.26      1.20 o 
  -4  -2   5       68.79       69.26      2.15 o 
  -3  -2   5        0.97        0.21      0.55 o 
  -2  -2   5        7.45        7.57      0.61 o 
  -1  -2   5      433.16      429.53      3.48 o 
   0  -2   5        7.85        8.06      0.41 o 
   1  -2   5       90.83       95.22      1.61 o 
   2  -2   5      118.59      133.02      2.05 o 
   3  -2   5       11.06        7.85      0.70 o 
   4  -2   5        2.68        0.94      0.61 o 
   5  -2   5       10.33       12.13      1.15 o 
   6  -2   5        0.61        1.30      1.15 o 
   7  -2   5        0.02        1.20      0.91 o 
  -7  -1   5        1.96        3.06      0.84 o 
  -6  -1   5        0.39        0.20      0.82 o 
  -5  -1   5       15.94       17.79      1.33 o 
  -4  -1   5      107.33      107.75      2.46 o 
  -3  -1   5       13.59       11.37      0.80 o 
  -2  -1   5      928.19      991.35      5.40 o 
  -1  -1   5      560.45      541.95      3.62 o 
   0  -1   5       26.87       22.46      0.53 o 
   1  -1   5       91.27       78.24      1.45 o 
   2  -1   5        0.34        0.90      0.40 o 
   3  -1   5       14.01       14.84      0.92 o 
   4  -1   5        9.53        6.92      0.90 o 
   5  -1   5        8.43       16.41      1.39 o 
   6  -1   5        0.23        1.07      1.07 o 
   7  -1   5        1.33        3.36      0.97 o 
  -7   0   5        3.06        2.92      1.03 o 
  -6   0   5       18.04       16.42      1.43 o 
  -5   0   5       35.15       33.22      1.66 o 
  -4   0   5        0.56        0.93      0.57 o 
  -3   0   5        0.29        0.37      0.37 o 
  -2   0   5       11.85       11.68      0.69 o 
  -1   0   5        0.00        0.29      0.29 o 
   0   0   5       87.11       66.33      0.92 o 
   1   0   5      297.14      280.56      2.69 o 
   2   0   5     1071.72     1025.64      5.73 o 
   3   0   5      183.88      183.06      2.91 o 
   4   0   5       95.82      108.99      2.74 o 
   5   0   5       12.79       12.54      1.43 o 
   6   0   5        1.01        0.35      0.96 o 
  -7   1   5        0.04        0.35      0.84 o 
  -6   1   5      127.35      139.87      3.31 o 
  -5   1   5        0.65        0.65      0.73 o 
  -4   1   5       16.85       17.93      1.03 o 
  -3   1   5       75.84       66.14      1.53 o 
  -2   1   5      158.97      174.11      2.21 o 
  -1   1   5       56.02       63.37      1.26 o 
   0   1   5      159.85      169.83      2.05 o 
   1   1   5      175.60      180.73      2.36 o 
   2   1   5      313.45      321.08      3.56 o 
   3   1   5       10.51        8.02      1.07 o 
   4   1   5        4.98        1.96      1.00 o 
   5   1   5        1.01        0.37      1.13 o 
   6   1   5        0.89        0.43      1.18 o 
  -8   2   5        0.57        0.37      0.91 o 
  -7   2   5        0.68        1.26      0.87 o 
  -6   2   5        1.37        0.61      0.68 o 
  -5   2   5       27.36       26.92      1.34 o 
  -4   2   5        0.54        1.18      0.43 o 
  -3   2   5       23.36       23.98      1.03 o 
  -2   2   5      207.12      215.32      2.51 o 
  -1   2   5       86.69       96.03      1.73 o 
   0   2   5      142.73      119.95      7.90 o 
   1   2   5        2.73        4.24      0.65 o 
   2   2   5        0.20        0.80      0.59 o 
   3   2   5       33.82       40.79      1.82 o 
   4   2   5        0.02        0.13      0.90 o 
   5   2   5        2.85        0.96      1.03 o 
  -8   3   5        2.33        3.14      0.90 o 
  -7   3   5        2.38        1.90      0.94 o 
  -6   3   5        1.66        0.06      0.81 o 
  -5   3   5       17.69       18.41      1.17 o 
  -4   3   5       43.83       47.73      1.58 o 
  -3   3   5        3.63        1.93      0.48 o 
  -2   3   5       45.78       47.05      1.35 o 
  -1   3   5       32.96       35.28      1.26 o 
   0   3   5       30.22       25.48      0.82 o 
   1   3   5       15.23       14.02      1.00 o 
   2   3   5       15.72       20.00      1.33 o 
   3   3   5       15.23       10.43      1.35 o 
   4   3   5        0.06        0.50      0.98 o 
  -8   4   5        0.59        0.23      0.80 o 
  -7   4   5        3.67        5.28      1.00 o 
  -6   4   5       23.57       18.38      1.40 o 
  -5   4   5        0.64        0.28      0.63 o 
  -4   4   5       17.41       17.55      1.08 o 
  -3   4   5        2.37        4.42      0.62 o 
  -2   4   5        2.80        2.61      0.69 o 
  -1   4   5       20.85       22.84      1.19 o 
   0   4   5        0.01        0.43      0.44 o 
   1   4   5       10.02       11.43      1.08 o 
   2   4   5       27.16       26.55      1.66 o 
   3   4   5        5.13        5.59      1.10 o 
   4   4   5        0.05        0.94      0.94 o 
  -8   5   5        0.01        0.62      0.86 o 
  -7   5   5       16.35       14.14      1.37 o 
  -6   5   5        3.81        2.35      0.91 o 
  -5   5   5        1.38        2.07      0.83 o 
  -4   5   5        0.03        0.45      0.68 o 
  -3   5   5        4.51        4.77      0.85 o 
  -2   5   5       19.69       23.37      1.27 o 
  -1   5   5        4.76        4.45      0.92 o 
   0   5   5        0.43        0.53      1.01 o 
   1   5   5        3.89        1.95      1.01 o 
   2   5   5        0.42        0.43      0.94 o 
   3   5   5        0.29        0.36      0.92 o 
  -7   6   5        1.28        1.10      0.96 o 
  -6   6   5        2.65        2.71      0.88 o 
  -5   6   5        1.22        1.59      0.75 o 
  -4   6   5       14.11       12.15      1.15 o 
  -3   6   5       51.05       54.10      2.17 o 
  -2   6   5        5.61        5.57      1.21 o 
  -1   6   5        6.85        6.65      1.10 o 
   0   6   5        0.04        0.90      0.62 o 
   1   6   5        1.37        2.59      0.95 o 
  -7   7   5        1.03        0.48      0.85 o 
  -6   7   5        5.71        6.64      1.27 o 
  -5   7   5        7.97        6.66      1.12 o 
  -4   7   5        1.93        1.24      0.88 o 
  -3   7   5        1.47        4.20      0.88 o 
  -2   7   5       34.15       31.57      1.88 o 
  -1   7   5        4.40        4.84      1.04 o 
   0   7   5        2.11        1.55      0.70 o 
  -5   8   5        8.41        8.52      1.23 o 
  -4   8   5       12.79       11.27      1.32 o 
  -3   8   5        2.73        0.69      1.11 o 
   1  -8   6        1.12        0.85      0.83 o 
   2  -8   6        2.01        2.01      0.88 o 
   3  -8   6        1.42        3.29      0.97 o 
   4  -8   6       12.48       13.02      1.30 o 
   5  -8   6        0.92        1.24      0.89 o 
  -1  -7   6        0.22        0.29      0.82 o 
   0  -7   6        2.96        3.77      0.67 o 
   1  -7   6       12.15       12.17      1.30 o 
   2  -7   6        0.08        0.28      0.70 o 
   3  -7   6       38.74       41.63      2.00 o 
   4  -7   6        5.81        2.46      0.95 o 
   5  -7   6        0.00        0.60      0.72 o 
   6  -7   6        0.01        0.74      0.71 o 
  -3  -6   6        1.06        1.77      0.74 o 
  -2  -6   6        8.79       10.63      1.20 o 
  -1  -6   6       12.33       13.66      1.32 o 
   0  -6   6        0.32        0.34      0.52 o 
   1  -6   6       11.54       12.53      1.14 o 
   2  -6   6        6.43        5.95      0.94 o 
   3  -6   6        9.40        6.54      0.95 o 
   4  -6   6        1.91        0.99      0.70 o 
   5  -6   6        1.70        0.74      0.81 o 
   6  -6   6        0.31        0.66      0.80 o 
   7  -6   6        7.83        5.31      1.09 o 
  -4  -5   6        0.38        0.14      0.68 o 
  -3  -5   6        0.85        0.27      0.83 o 
  -2  -5   6        1.44        1.27      0.89 o 
  -1  -5   6      208.85      223.76      3.97 o 
   0  -5   6        5.17        3.91      0.74 o 
   1  -5   6        0.04        0.78      0.50 o 
   2  -5   6       17.46       12.43      1.02 o 
   3  -5   6        0.00        0.05      0.52 o 
   4  -5   6        0.10        0.42      0.53 o 
   5  -5   6        0.00        0.17      0.64 o 
   6  -5   6       11.02       10.56      1.17 o 
   7  -5   6       17.40       18.98      1.59 o 
  -5  -4   6        0.14        0.28      0.82 o 
  -4  -4   6        6.73        7.44      1.16 o 
  -3  -4   6        1.70        2.02      0.80 o 
  -2  -4   6       14.50       17.43      1.20 o 
  -1  -4   6        0.71        0.52      0.61 o 
   0  -4   6       93.29       84.43      1.46 o 
   1  -4   6        0.07        0.67      0.43 o 
   2  -4   6       15.09       15.50      0.93 o 
   3  -4   6       50.40       47.03      1.54 o 
   4  -4   6        7.26        6.27      0.86 o 
   5  -4   6        0.96        2.80      0.73 o 
   6  -4   6        5.46        5.04      1.10 o 
   7  -4   6        0.01        0.41      0.96 o 
  -5  -3   6        3.71        2.94      0.94 o 
  -4  -3   6       38.86       36.79      1.78 o 
  -3  -3   6       34.45       32.01      1.50 o 
  -2  -3   6        9.56       12.14      0.92 o 
  -1  -3   6        0.07        0.34      0.41 o 
   0  -3   6      182.16      203.24      1.96 o 
   1  -3   6        0.05        0.35      0.34 o 
   2  -3   6        7.45        7.38      0.67 o 
   3  -3   6       30.63       37.19      1.38 o 
   4  -3   6       21.28       20.79      1.24 o 
   5  -3   6        3.76        3.02      0.81 o 
   6  -3   6       10.21        9.66      1.43 o 
   7  -3   6        1.34        1.34      1.11 o 
  -6  -2   6        0.83        1.06      0.78 o 
  -5  -2   6       23.97       22.86      1.48 o 
  -4  -2   6       27.70       22.75      1.37 o 
  -3  -2   6        6.38        6.08      0.69 o 
  -2  -2   6        1.49        2.02      0.40 o 
  -1  -2   6        3.25        1.85      0.48 o 
   0  -2   6       45.91       39.88      0.80 o 
   1  -2   6      141.40      121.94      1.96 o 
   2  -2   6       22.26       21.11      0.98 o 
   3  -2   6        7.29       10.34      0.79 o 
   4  -2   6        0.01        0.49      0.57 o 
   5  -2   6        4.62        2.94      0.84 o 
   6  -2   6        0.32        0.72      0.89 o 
   7  -2   6        2.83        4.12      1.17 o 
  -7  -1   6        3.18        3.25      0.86 o 
  -6  -1   6        2.69        2.87      0.90 o 
  -5  -1   6        1.32        1.42      0.84 o 
  -4  -1   6      161.57      165.50      3.07 o 
  -3  -1   6       14.85       11.98      0.84 o 
  -2  -1   6      276.35      298.62      3.17 o 
  -1  -1   6      435.89      482.39      3.68 o 
   0  -1   6        8.83        9.41      0.61 o 
   1  -1   6        0.02        0.14      0.39 o 
   2  -1   6        2.94        3.54      0.54 o 
   3  -1   6        9.54       14.65      0.97 o 
   4  -1   6       11.83       15.16      1.19 o 
   5  -1   6        2.88        1.06      1.12 o 
   6  -1   6        2.57        1.31      1.17 o 
  -7   0   6        3.20        6.08      0.98 o 
  -6   0   6       16.28       15.51      1.36 o 
  -5   0   6       82.57       86.66      2.47 o 
  -4   0   6       41.72       39.05      1.50 o 
  -3   0   6       10.03        7.72      0.67 o 
  -2   0   6      471.72      470.95      3.84 o 
  -1   0   6        2.23        2.87      0.49 o 
   0   0   6       91.51       88.66      1.14 o 
   1   0   6       33.06       31.22      1.08 o 
   2   0   6      407.76      386.44      3.81 o 
   3   0   6        1.24        1.28      0.75 o 
   4   0   6       24.12       17.93      1.39 o 
   5   0   6        0.05        0.30      1.09 o 
   6   0   6        0.14        0.37      1.09 o 
  -7   1   6        8.83        9.47      1.33 o 
  -6   1   6        7.82        8.41      1.34 o 
  -5   1   6      165.95      165.27      3.29 o 
  -4   1   6      170.89      159.15      2.78 o 
  -3   1   6       78.45       71.67      1.73 o 
  -2   1   6       10.55       13.25      0.74 o 
  -1   1   6        7.44        6.63      0.59 o 
   0   1   6       16.57       20.80      0.64 o 
   1   1   6       27.12       27.18      1.09 o 
   2   1   6       14.27       15.70      1.01 o 
   3   1   6       61.08       46.99      1.85 o 
   4   1   6        0.13        1.28      0.92 o 
   5   1   6        1.26        1.20      1.09 o 
  -8   2   6        3.16        2.56      1.08 o 
  -7   2   6        8.40       10.30      1.20 o 
  -6   2   6        0.04        0.75      0.85 o 
  -5   2   6       58.80       67.49      2.08 o 
  -4   2   6       21.26       21.60      1.15 o 
  -3   2   6       51.33       60.01      1.59 o 
  -2   2   6        0.30        0.59      0.43 o 
  -1   2   6      535.71      555.80      4.30 o 
   0   2   6       68.87       62.36      1.13 o 
   1   2   6       15.89       12.19      1.01 o 
   2   2   6        6.47        8.50      0.95 o 
   3   2   6        5.20        5.31      1.09 o 
   4   2   6        3.66        3.36      0.94 o 
   5   2   6        0.61        0.15      0.97 o 
  -8   3   6        0.32        0.77      0.87 o 
  -7   3   6       13.16       13.50      1.46 o 
  -6   3   6        1.39        1.47      0.80 o 
  -5   3   6       25.40       21.46      1.32 o 
  -4   3   6        1.09        0.28      0.55 o 
  -3   3   6        0.30        0.60      0.45 o 
  -2   3   6       82.24      100.34      2.03 o 
  -1   3   6      148.13      156.62      2.62 o 
   0   3   6        5.70        4.61      0.65 o 
   1   3   6        6.34        5.35      0.98 o 
   2   3   6        0.16        0.47      0.83 o 
   3   3   6        1.02        0.20      1.04 o 
   4   3   6        0.07        0.00      0.83 o 
  -8   4   6        2.38        0.85      1.06 o 
  -7   4   6        1.31        1.49      0.77 o 
  -6   4   6        0.61        0.81      0.81 o 
  -5   4   6        7.61        8.54      0.98 o 
  -4   4   6        7.52        8.10      0.90 o 
  -3   4   6       29.11       31.10      1.33 o 
  -2   4   6        0.29        0.22      0.60 o 
  -1   4   6       35.55       38.05      1.54 o 
   0   4   6        4.67        5.17      0.62 o 
   1   4   6        9.39       15.09      1.22 o 
   2   4   6       30.41       39.54      1.99 o 
   3   4   6        2.61        2.04      1.06 o 
  -7   5   6        1.44        2.17      0.92 o 
  -6   5   6        3.99        4.44      1.06 o 
  -5   5   6       19.82       16.60      1.37 o 
  -4   5   6        8.76        9.15      0.96 o 
  -3   5   6        9.50        8.72      1.00 o 
  -2   5   6        0.23        0.22      0.71 o 
  -1   5   6        2.02        2.19      0.92 o 
   0   5   6        0.03        0.36      0.58 o 
   1   5   6       12.93       13.34      1.40 o 
   2   5   6        2.17        1.61      1.14 o 
  -7   6   6        1.23        3.31      0.90 o 
  -6   6   6        3.38        3.07      1.07 o 
  -5   6   6        5.60        4.22      1.00 o 
  -4   6   6        0.39        1.79      0.80 o 
  -3   6   6        0.00        0.43      0.98 o 
  -2   6   6       45.97       46.94      2.14 o 
  -1   6   6       35.45       44.64      2.09 o 
   0   6   6        7.34        3.30      2.91 o 
   1   6   6        0.66        0.82      0.98 o 
  -6   7   6        8.66        9.77      1.21 o 
  -5   7   6        0.19        1.25      0.85 o 
  -4   7   6        9.12        9.54      1.19 o 
  -3   7   6        5.68        4.80      1.11 o 
  -2   7   6       37.13       35.33      2.04 o 
  -1   7   6        6.35        6.73      1.11 o 
   1  -8   7        1.91        2.96      0.88 o 
   2  -8   7        2.46        1.80      0.91 o 
   3  -8   7        4.00        6.12      1.03 o 
   4  -8   7        0.76        1.45      0.85 o 
  -1  -7   7        1.42        1.20      0.90 o 
   0  -7   7        3.00        4.69      1.00 o 
   1  -7   7       14.64       16.75      1.45 o 
   2  -7   7        1.24        2.19      0.93 o 
   3  -7   7       73.54       74.08      2.70 o 
   4  -7   7       32.89       31.92      1.84 o 
   5  -7   7        0.26        0.89      0.70 o 
   6  -7   7        2.45        4.31      0.78 o 
  -2  -6   7        1.34        3.84      0.83 o 
  -1  -6   7        8.55        9.40      1.21 o 
   0  -6   7       10.49        9.90      0.92 o 
   1  -6   7        1.98        2.44      0.79 o 
   2  -6   7        4.80        4.60      0.89 o 
   3  -6   7       53.35       52.61      2.09 o 
   4  -6   7        1.57        2.52      0.71 o 
   5  -6   7        0.07        0.06      0.72 o 
   6  -6   7        5.09        5.04      1.01 o 
  -3  -5   7        4.87        3.99      1.02 o 
  -2  -5   7        3.96        4.25      0.94 o 
  -1  -5   7        2.77        1.98      0.95 o 
   0  -5   7      143.12      156.04      2.31 o 
   1  -5   7       51.17       59.74      1.94 o 
   2  -5   7        1.81        3.46      0.65 o 
   3  -5   7        3.30        5.53      0.83 o 
   4  -5   7        0.15        0.00      0.64 o 
   5  -5   7        0.69        1.04      0.65 o 
   6  -5   7        2.15        2.18      0.96 o 
   7  -5   7        1.01        1.44      0.99 o 
  -4  -4   7        6.78        7.71      1.04 o 
  -3  -4   7       30.17       29.42      1.60 o 
  -2  -4   7       21.03       26.46      1.45 o 
  -1  -4   7       29.99       34.47      1.48 o 
   0  -4   7      263.06      259.86      6.12 o 
   1  -4   7        0.98        0.26      0.53 o 
   2  -4   7       14.24       13.15      0.94 o 
   3  -4   7        2.45        0.98      0.68 o 
   4  -4   7       12.64       11.50      1.10 o 
   5  -4   7        2.47        3.27      0.74 o 
   6  -4   7        0.14        0.07      0.84 o 
   7  -4   7        0.28        0.08      1.01 o 
  -5  -3   7        6.78        6.08      1.05 o 
  -4  -3   7        4.23        6.65      1.01 o 
  -3  -3   7        8.29        6.60      0.99 o 
  -2  -3   7       28.43       23.06      1.18 o 
  -1  -3   7        5.38        7.64      0.68 o 
   0  -3   7       22.37       20.93      0.79 o 
   1  -3   7        3.22        5.03      0.62 o 
   2  -3   7        2.14        2.37      0.58 o 
   3  -3   7       32.41       28.59      1.30 o 
   4  -3   7       19.59       18.66      1.26 o 
   5  -3   7        1.13        1.58      0.85 o 
   6  -3   7        0.53        1.09      0.95 o 
   7  -3   7        1.05        2.27      1.05 o 
  -6  -2   7        1.01        0.64      0.81 o 
  -5  -2   7        0.12        0.88      0.88 o 
  -4  -2   7        0.79        1.05      0.80 o 
  -3  -2   7       35.88       43.34      1.60 o 
  -2  -2   7       10.56       12.26      0.82 o 
  -1  -2   7        0.98        1.12      0.41 o 
   0  -2   7       24.60       29.88      0.77 o 
   1  -2   7       44.33       47.64      1.37 o 
   2  -2   7       14.46       11.22      0.80 o 
   3  -2   7        3.40        3.01      0.57 o 
   4  -2   7        1.67        2.97      0.84 o 
   5  -2   7        0.32        0.75      0.77 o 
   6  -2   7        1.94        1.02      1.13 o 
  -6  -1   7        0.00        0.75      0.75 o 
  -5  -1   7       12.10       11.36      1.18 o 
  -4  -1   7       11.19       13.05      1.07 o 
  -3  -1   7       45.65       48.08      1.58 o 
  -2  -1   7        0.52        0.00      0.42 o 
  -1  -1   7      216.53      233.95      2.86 o 
   0  -1   7      163.04      179.03      1.73 o 
   1  -1   7        0.18        0.35      0.36 o 
   2  -1   7        4.63        7.55      0.75 o 
   3  -1   7        3.63        3.41      0.69 o 
   4  -1   7        8.01        7.12      1.07 o 
   5  -1   7        2.48        1.13      1.01 o 
   6  -1   7        3.92        4.67      1.23 o 
  -7   0   7        2.60        4.39      0.95 o 
  -6   0   7       35.47       34.70      1.83 o 
  -5   0   7       14.09       15.49      1.27 o 
  -4   0   7       56.11       47.57      1.74 o 
  -3   0   7       87.61       92.15      2.04 o 
  -2   0   7        3.89        1.56      0.60 o 
  -1   0   7       86.35       95.43      1.85 o 
   0   0   7       20.47       22.53      0.69 o 
   1   0   7        2.73        3.32      0.59 o 
   2   0   7       11.75       13.18      1.03 o 
   3   0   7       21.33       13.98      1.22 o 
   4   0   7       13.67       19.20      1.47 o 
   5   0   7        1.44        0.00      1.03 o 
   6   0   7        0.28        1.15      0.97 o 
  -7   1   7        0.20        0.66      0.83 o 
  -6   1   7       11.06        8.38      1.25 o 
  -5   1   7      465.76      470.97      5.51 o 
  -4   1   7       39.62       31.92      1.46 o 
  -3   1   7       31.73       31.93      1.29 o 
  -2   1   7      188.54      192.22      2.70 o 
  -1   1   7       51.35       49.96      1.38 o 
   0   1   7       34.32       35.20      1.40 o 
   1   1   7       16.46       14.17      0.95 o 
   2   1   7       25.33       19.16      1.17 o 
   3   1   7      210.64      215.88      3.86 o 
   4   1   7       16.97       13.29      1.55 o 
   5   1   7        0.52        0.97      0.97 o 
  -7   2   7        7.32        7.87      1.20 o 
  -6   2   7       19.85       16.71      1.50 o 
  -5   2   7        9.68        7.84      1.15 o 
  -4   2   7        1.62        1.46      0.77 o 
  -3   2   7       15.94       15.28      0.97 o 
  -2   2   7       46.01       46.41      1.40 o 
  -1   2   7       77.86       73.76      1.77 o 
   0   2   7       18.95       16.41      0.70 o 
   1   2   7       12.84       14.47      0.99 o 
   2   2   7       13.98       11.48      1.17 o 
   3   2   7       14.30        9.27      1.16 o 
   4   2   7        2.95        3.28      1.10 o 
  -7   3   7        0.57        0.15      0.99 o 
  -6   3   7        1.70        3.10      0.83 o 
  -5   3   7        0.03        0.64      0.61 o 
  -4   3   7        8.80        8.41      0.92 o 
  -3   3   7       18.55       19.58      1.11 o 
  -2   3   7        8.07        7.70      0.75 o 
  -1   3   7        9.15        9.02      0.96 o 
   0   3   7        3.73        3.82      0.62 o 
   1   3   7        1.78        1.64      0.77 o 
   2   3   7        0.07        2.09      0.82 o 
   3   3   7        0.98        2.59      0.93 o 
   4   3   7        0.30        1.00      0.88 o 
  -7   4   7        0.73        1.52      0.86 o 
  -6   4   7        0.02        0.69      0.79 o 
  -5   4   7       20.48       19.47      1.38 o 
  -4   4   7        7.25        5.84      0.86 o 
  -3   4   7       30.85       27.04      1.36 o 
  -2   4   7        7.73        7.97      0.87 o 
  -1   4   7        1.11        0.93      0.70 o 
   0   4   7        0.11        0.17      0.54 o 
   1   4   7        6.24        7.14      1.15 o 
   2   4   7        3.24        1.85      1.04 o 
   3   4   7        1.58        3.57      0.96 o 
  -7   5   7        0.17        1.34      0.84 o 
  -6   5   7       35.66       37.30      1.95 o 
  -5   5   7       37.40       36.62      1.74 o 
  -4   5   7        8.56        7.16      1.00 o 
  -3   5   7        0.08        0.28      0.77 o 
  -2   5   7        0.00        1.04      0.78 o 
  -1   5   7       14.13       17.53      1.36 o 
   0   5   7        0.13        0.67      0.67 o 
   1   5   7        0.15        1.23      1.02 o 
   2   5   7        0.17        0.53      1.02 o 
  -7   6   7        0.16        0.92      0.92 o 
  -6   6   7        0.77        0.66      0.91 o 
  -5   6   7        0.33        0.84      0.84 o 
  -4   6   7        0.03        0.52      0.90 o 
  -3   6   7        1.95        0.32      0.97 o 
  -2   6   7       81.04       88.97      2.91 o 
  -1   6   7       30.11       33.72      2.02 o 
   0   6   7        4.33        7.61      1.04 o 
  -6   7   7        3.36        2.85      0.93 o 
  -5   7   7        0.48        1.05      1.05 o 
  -4   7   7        0.75        0.13      0.88 o 
  -3   7   7        1.35        1.87      0.93 o 
  -2   7   7        5.46        6.09      1.19 o 
  -1   7   7        0.58        0.31      0.99 o 
   2  -8   8        0.27        0.79      0.90 o 
   3  -8   8        0.02        0.23      0.81 o 
  -1  -7   8        0.01        0.07      0.79 o 
   0  -7   8        0.18        0.25      0.52 o 
   1  -7   8        0.49        0.52      0.81 o 
   2  -7   8        8.91        7.29      1.18 o 
   3  -7   8        1.00        0.21      0.99 o 
   4  -7   8        2.76        3.66      0.98 o 
   5  -7   8        3.58        3.67      1.03 o 
  -2  -6   8        0.00        0.65      0.71 o 
  -1  -6   8       11.63       14.32      1.20 o 
   0  -6   8       14.94       16.31      0.98 o 
   1  -6   8        0.28        1.63      0.69 o 
   2  -6   8       17.85       18.45      1.45 o 
   3  -6   8       20.24       19.91      1.51 o 
   4  -6   8        4.03        5.24      1.10 o 
   5  -6   8        2.45        3.45      0.87 o 
   6  -6   8        3.04        3.15      0.96 o 
  -3  -5   8        1.63        0.56      0.75 o 
  -2  -5   8        0.40        0.53      0.77 o 
  -1  -5   8       20.44       18.93      1.35 o 
   0  -5   8      234.18      245.38      2.91 o 
   1  -5   8       24.06       22.43      1.42 o 
   2  -5   8       76.36       85.50      2.41 o 
   3  -5   8       27.64       31.06      1.56 o 
   4  -5   8        0.00        0.64      0.64 o 
   5  -5   8        2.80        2.93      0.82 o 
   6  -5   8        2.36        1.88      0.86 o 
  -4  -4   8        4.25        4.21      0.95 o 
  -3  -4   8       12.10       14.11      1.19 o 
  -2  -4   8       11.35        9.67      1.02 o 
  -1  -4   8       21.49       21.36      1.29 o 
   0  -4   8       82.37       83.80      1.60 o 
   1  -4   8        2.19        0.24      0.69 o 
   2  -4   8        0.06        0.48      0.62 o 
   3  -4   8        6.48        8.01      0.87 o 
   4  -4   8       16.66       19.15      1.23 o 
   5  -4   8        0.01        0.51      0.83 o 
   6  -4   8        0.00        0.74      0.89 o 
  -5  -3   8        0.12        0.14      0.73 o 
  -4  -3   8        0.19        0.25      0.78 o 
  -3  -3   8       48.95       43.06      1.78 o 
  -2  -3   8        6.25        4.99      0.77 o 
  -1  -3   8        0.61        0.73      0.55 o 
   0  -3   8        2.84        1.79      0.77 o 
   1  -3   8       42.09       38.08      1.42 o 
   2  -3   8        2.35        2.92      0.62 o 
   3  -3   8       14.54       17.89      1.11 o 
   4  -3   8        0.71        0.45      0.74 o 
   5  -3   8        5.40        4.09      0.97 o 
   6  -3   8        0.18        0.16      1.01 o 
  -6  -2   8        1.62        0.36      0.94 o 
  -5  -2   8        0.92        1.58      0.69 o 
  -4  -2   8       36.75       31.55      1.53 o 
  -3  -2   8        1.96        1.69      0.63 o 
  -2  -2   8        1.49        1.93      0.48 o 
  -1  -2   8       13.47       15.39      0.94 o 
   0  -2   8       60.60       47.50      1.03 o 
   1  -2   8        2.66        1.89      0.51 o 
   2  -2   8       14.50       19.16      1.12 o 
   3  -2   8        1.06        1.26      0.60 o 
   4  -2   8       16.34       16.74      1.25 o 
   5  -2   8        1.41        1.61      0.94 o 
   6  -2   8        0.01        0.09      1.10 o 
  -6  -1   8        0.22        0.42      0.71 o 
  -5  -1   8        5.65        4.78      0.84 o 
  -4  -1   8        0.67        0.58      0.67 o 
  -3  -1   8       71.61       67.91      1.96 o 
  -2  -1   8       13.16       13.75      0.90 o 
  -1  -1   8      178.12      180.68      2.74 o 
   0  -1   8       82.54       81.10      1.29 o 
   1  -1   8       18.72       20.51      1.02 o 
   2  -1   8        4.12        7.99      0.75 o 
   3  -1   8        0.07        0.41      0.66 o 
   4  -1   8        5.39        7.42      1.24 o 
   5  -1   8        0.10        0.32      0.91 o 
   6  -1   8        0.82        1.42      1.19 o 
  -7   0   8        1.41        2.51      0.91 o 
  -6   0   8        5.23        5.52      0.98 o 
  -5   0   8        2.01        0.83      0.90 o 
  -4   0   8        2.39        2.55      0.77 o 
  -3   0   8       10.28        9.00      0.87 o 
  -2   0   8        0.12        1.18      0.53 o 
  -1   0   8       97.63      104.39      2.07 o 
   0   0   8        7.14        5.80      0.46 o 
   1   0   8        1.54        2.23      0.63 o 
   2   0   8        0.92        2.92      0.62 o 
   3   0   8       40.50       42.64      1.81 o 
   4   0   8        6.25        4.74      1.17 o 
   5   0   8        1.75        1.90      1.13 o 
  -7   1   8        0.91        0.59      0.89 o 
  -6   1   8       29.08       31.06      1.76 o 
  -5   1   8       26.01       27.30      1.69 o 
  -4   1   8       34.62       34.22      1.60 o 
  -3   1   8      138.55      140.70      2.68 o 
  -2   1   8        8.31        9.61      0.82 o 
  -1   1   8        0.02        0.50      0.50 o 
   0   1   8       12.81       16.09      0.68 o 
   1   1   8        1.83        1.31      0.65 o 
   2   1   8        6.18        6.47      0.94 o 
   3   1   8        5.47        5.57      1.14 o 
   4   1   8        2.01        0.89      0.96 o 
   5   1   8        0.47        0.83      1.10 o 
  -7   2   8       10.29       11.08      1.40 o 
  -6   2   8        1.44        1.06      1.05 o 
  -5   2   8        0.33        0.41      0.81 o 
  -4   2   8      170.46      175.52      3.26 o 
  -3   2   8       11.51       10.70      0.95 o 
  -2   2   8       21.49       21.76      1.09 o 
  -1   2   8       19.26       19.36      1.10 o 
   0   2   8       28.16       28.13      1.76 o 
   1   2   8        0.08        1.47      0.67 o 
   2   2   8        1.34        0.30      0.92 o 
   3   2   8        0.60        1.60      0.97 o 
   4   2   8        3.61        3.21      1.22 o 
  -7   3   8        7.09        7.34      1.25 o 
  -6   3   8       17.88       16.52      1.42 o 
  -5   3   8        0.22        0.98      0.54 o 
  -4   3   8       35.87       37.56      1.54 o 
  -3   3   8        6.87        7.44      0.89 o 
  -2   3   8        0.03        0.51      0.57 o 
  -1   3   8       67.22       66.93      1.95 o 
   0   3   8       47.35       42.49      1.24 o 
   1   3   8        1.47        3.33      0.82 o 
   2   3   8       20.47       20.98      1.61 o 
   3   3   8        0.23        0.08      1.00 o 
  -7   4   8        2.33        0.85      1.02 o 
  -6   4   8        0.02        0.72      0.88 o 
  -5   4   8        1.10        2.33      0.91 o 
  -4   4   8        2.71        3.32      0.87 o 
  -3   4   8       12.86       14.28      1.07 o 
  -2   4   8        0.81        1.65      0.70 o 
  -1   4   8        2.65        2.58      0.88 o 
   0   4   8        0.41        0.83      1.42 o 
   1   4   8        0.14        0.07      0.95 o 
   2   4   8        0.13        1.19      1.03 o 
  -7   5   8        0.18        0.88      1.01 o 
  -6   5   8        2.44        1.25      1.00 o 
  -5   5   8        2.51        2.08      0.89 o 
  -4   5   8        0.00        0.35      0.79 o 
  -3   5   8        1.47        1.58      0.79 o 
  -2   5   8        1.50        1.36      0.83 o 
  -1   5   8        1.82        1.90      0.98 o 
   0   5   8        0.07        0.76      0.62 o 
   1   5   8        2.46        2.49      1.12 o 
  -6   6   8        2.93        2.13      0.99 o 
  -5   6   8        0.52        0.86      0.90 o 
  -4   6   8        3.36        2.99      1.09 o 
  -3   6   8        3.42        5.80      1.02 o 
  -2   6   8        4.64        8.81      1.22 o 
  -1   6   8        0.05        0.00      0.90 o 
   0   6   8        9.31       10.68      1.23 o 
  -5   7   8        1.97        1.74      1.06 o 
  -4   7   8        0.37        0.86      0.98 o 
  -3   7   8        0.23        0.58      1.00 o 
   0  -7   9        1.10        0.80      0.91 o 
   1  -7   9        0.38        0.75      0.89 o 
   2  -7   9        1.18        1.05      0.91 o 
   3  -7   9        0.96        0.14      0.85 o 
   4  -7   9       12.14        9.08      1.29 o 
  -2  -6   9        1.20        0.74      0.81 o 
  -1  -6   9        5.76        7.13      1.04 o 
   0  -6   9        0.85        0.20      0.55 o 
   1  -6   9        0.14        0.61      0.65 o 
   2  -6   9       13.84       14.07      1.33 o 
   3  -6   9        9.27       10.78      1.21 o 
   4  -6   9       19.48       21.03      1.51 o 
   5  -6   9        2.96        0.21      0.89 o 
  -3  -5   9        0.10        0.57      0.74 o 
  -2  -5   9        7.20        7.68      1.11 o 
  -1  -5   9        0.83        0.19      0.76 o 
   0  -5   9       66.05       72.01      1.74 o 
   1  -5   9       45.36       46.46      1.95 o 
   2  -5   9       30.48       28.96      1.69 o 
   3  -5   9        0.79        0.11      0.81 o 
   4  -5   9        1.91        1.32      0.78 o 
   5  -5   9        0.08        0.34      0.87 o 
   6  -5   9        0.17        0.71      0.84 o 
  -4  -4   9        1.52        2.92      0.83 o 
  -3  -4   9        4.11        4.32      0.85 o 
  -2  -4   9        5.09        4.18      0.82 o 
  -1  -4   9        0.70        0.39      0.67 o 
   0  -4   9       14.09       17.12      1.25 o 
   1  -4   9       91.21       96.31      2.55 o 
   2  -4   9       16.26       20.49      1.27 o 
   3  -4   9        6.98        5.06      0.98 o 
   4  -4   9        2.62        1.63      0.84 o 
   5  -4   9        1.10        0.06      0.92 o 
   6  -4   9        0.02        0.93      0.93 o 
  -5  -3   9        0.07        1.18      0.68 o 
  -4  -3   9        2.61        1.91      0.78 o 
  -3  -3   9       43.14       37.86      1.70 o 
  -2  -3   9        0.76        0.40      0.59 o 
  -1  -3   9        2.31        2.68      0.63 o 
   0  -3   9        9.31        7.62      0.57 o 
   1  -3   9       62.54       59.33      1.85 o 
   2  -3   9        6.24        9.51      0.98 o 
   3  -3   9        1.63        1.32      0.72 o 
   4  -3   9        0.30        0.66      0.74 o 
   5  -3   9        1.80        1.27      0.85 o 
   6  -3   9        1.10        1.23      0.86 o 
  -5  -2   9        0.81        0.67      0.78 o 
  -4  -2   9       12.52       11.39      1.06 o 
  -3  -2   9       13.84       11.29      0.96 o 
  -2  -2   9        0.19        0.69      0.57 o 
  -1  -2   9       18.18       18.32      1.07 o 
   0  -2   9        0.07        0.57      0.39 o 
   1  -2   9        4.57        6.00      0.71 o 
   2  -2   9        8.83        5.96      0.82 o 
   3  -2   9        0.86        0.64      0.66 o 
   4  -2   9        6.88        5.42      0.95 o 
   5  -2   9        0.01        0.07      0.86 o 
   6  -2   9        0.00        1.08      0.98 o 
  -6  -1   9        0.23        0.49      0.75 o 
  -5  -1   9        0.01        0.13      0.61 o 
  -4  -1   9        4.07        4.04      0.83 o 
  -3  -1   9       22.41       18.92      1.15 o 
  -2  -1   9       14.35       15.44      0.97 o 
  -1  -1   9       64.75       61.46      1.78 o 
   0  -1   9       86.10       91.65      1.51 o 
   1  -1   9        0.33        0.56      0.56 o 
   2  -1   9        0.00        0.19      0.62 o 
   3  -1   9        3.93        1.36      0.90 o 
   4  -1   9        5.15        4.95      1.12 o 
   5  -1   9        0.81        0.42      1.13 o 
  -6   0   9        3.61        5.80      1.03 o 
  -5   0   9       29.03       28.55      1.57 o 
  -4   0   9       11.67        9.86      1.08 o 
  -3   0   9        9.65        8.93      0.86 o 
  -2   0   9       16.77       21.38      1.12 o 
  -1   0   9       37.42       35.42      1.37 o 
   0   0   9       17.78       15.89      0.73 o 
   1   0   9        8.30        5.63      0.81 o 
   2   0   9        0.33        0.62      0.69 o 
   3   0   9       29.78       28.99      1.75 o 
   4   0   9        1.60        3.54      1.10 o 
   5   0   9        1.48        0.71      1.33 o 
  -7   1   9        1.40        1.70      0.82 o 
  -6   1   9        2.69        2.65      0.97 o 
  -5   1   9        6.82        7.14      1.05 o 
  -4   1   9      206.64      197.41      3.66 o 
  -3   1   9       81.25       69.84      2.07 o 
  -2   1   9       18.07       17.84      1.04 o 
  -1   1   9        4.26        3.78      0.70 o 
   0   1   9        2.28        3.13      0.71 o 
   1   1   9        0.20        0.50      0.63 o 
   2   1   9        1.12        3.73      0.82 o 
   3   1   9        0.00        0.88      0.88 o 
   4   1   9       10.23        7.82      1.31 o 
  -7   2   9        4.36        5.72      1.08 o 
  -6   2   9       28.68       29.95      1.77 o 
  -5   2   9       11.91       12.74      1.22 o 
  -4   2   9       91.38       91.98      2.58 o 
  -3   2   9       24.76       27.42      1.34 o 
  -2   2   9        0.31        0.10      0.62 o 
  -1   2   9        5.86        5.61      0.76 o 
   0   2   9       19.87       18.70      1.66 o 
   1   2   9        0.27        0.79      0.80 o 
   2   2   9        0.81        0.06      1.01 o 
   3   2   9        5.49        6.66      1.09 o 
   4   2   9        1.74        2.74      0.94 o 
  -7   3   9       15.64       17.35      1.56 o 
  -6   3   9        2.76        2.67      0.91 o 
  -5   3   9        0.11        0.19      0.74 o 
  -4   3   9        1.09        2.82      0.75 o 
  -3   3   9        0.05        1.51      0.58 o 
  -2   3   9        1.02        0.15      0.70 o 
  -1   3   9        5.11        4.34      0.86 o 
   0   3   9        6.09        6.22      1.12 o 
   1   3   9        4.14        5.66      1.05 o 
   2   3   9        0.52        0.36      0.99 o 
   3   3   9        0.78        1.88      0.91 o 
  -7   4   9        0.75        0.86      0.88 o 
  -6   4   9        0.01        0.87      0.85 o 
  -5   4   9        1.27        1.17      0.86 o 
  -4   4   9       11.44        9.76      1.12 o 
  -3   4   9        2.74        2.00      0.90 o 
  -2   4   9        5.22        6.25      0.89 o 
  -1   4   9        1.38        1.64      0.81 o 
   0   4   9        1.83        3.77      0.66 o 
   1   4   9        0.00        0.97      0.97 o 
   2   4   9        0.38        0.93      0.84 o 
  -6   5   9        0.91        0.07      0.97 o 
  -5   5   9       26.43       24.94      1.65 o 
  -4   5   9       27.04       26.92      1.73 o 
  -3   5   9        4.11        3.26      1.10 o 
  -2   5   9        1.26        1.31      0.93 o 
  -1   5   9        1.50        1.10      0.82 o 
   0   5   9        0.06        0.35      0.99 o 
   1   5   9        1.02        0.07      1.02 o 
  -6   6   9        0.25        1.91      0.78 o 
  -5   6   9        2.95        3.00      0.95 o 
  -4   6   9        1.13        1.25      0.90 o 
  -3   6   9        0.20        0.98      0.98 o 
  -2   6   9        0.16        0.99      0.99 o 
  -1   6   9        7.63        7.88      1.24 o 
   1  -7  10        0.05        0.84      0.84 o 
   2  -7  10        2.12        3.00      0.98 o 
   3  -7  10        1.62        3.37      0.78 o 
  -1  -6  10        0.27        1.82      0.77 o 
   0  -6  10        4.40        5.13      0.70 o 
   1  -6  10        1.63        2.83      0.90 o 
   2  -6  10        2.31        1.20      0.82 o 
   3  -6  10        4.72        3.53      1.00 o 
   4  -6  10        2.82        2.46      0.89 o 
   5  -6  10        2.44        1.60      0.80 o 
  -3  -5  10        0.50        0.70      0.82 o 
  -2  -5  10        2.95        3.86      0.87 o 
  -1  -5  10        2.24        3.84      0.92 o 
   0  -5  10        0.08        0.12      1.15 o 
   1  -5  10       42.92       44.22      2.11 o 
   2  -5  10       20.61       22.35      1.64 o 
   3  -5  10        7.15        7.30      1.09 o 
   4  -5  10        0.79        0.26      0.82 o 
   5  -5  10        0.02        0.20      0.80 o 
  -4  -4  10        0.40        0.47      0.72 o 
  -3  -4  10        5.43        6.53      1.01 o 
  -2  -4  10       22.11       21.74      1.33 o 
  -1  -4  10       13.85       13.53      1.13 o 
   0  -4  10       20.24       18.22      0.93 o 
   1  -4  10      224.74      223.49      3.96 o 
   2  -4  10       25.02       26.40      1.55 o 
   3  -4  10        0.66        0.30      0.74 o 
   4  -4  10        7.70        5.31      1.09 o 
   5  -4  10        4.76        3.07      0.96 o 
  -4  -3  10        1.64        0.77      0.72 o 
  -3  -3  10        3.42        3.11      0.88 o 
  -2  -3  10       11.69        7.40      1.05 o 
  -1  -3  10        6.00        5.48      0.81 o 
   0  -3  10       33.58       30.26      1.01 o 
   1  -3  10        0.28        0.74      0.74 o 
   2  -3  10       15.10       15.46      1.22 o 
   3  -3  10        1.67        1.22      0.80 o 
   4  -3  10        5.99        4.21      0.97 o 
   5  -3  10        0.17        1.92      0.85 o 
  -5  -2  10        0.88        1.41      0.69 o 
  -4  -2  10        0.00        0.49      0.70 o 
  -3  -2  10        0.01        0.32      0.60 o 
  -2  -2  10        0.00        0.30      0.53 o 
  -1  -2  10        1.03        0.14      0.69 o 
   0  -2  10       12.41       12.38      0.72 o 
   1  -2  10       59.04       63.82      1.96 o 
   2  -2  10        0.19        0.52      0.64 o 
   3  -2  10        3.11        1.41      0.88 o 
   4  -2  10        1.74        1.78      1.05 o 
   5  -2  10        0.60        0.15      0.89 o 
  -6  -1  10        0.31        0.56      0.69 o 
  -5  -1  10        1.53        1.37      0.73 o 
  -4  -1  10        1.11        1.00      0.70 o 
  -3  -1  10        0.00        0.16      0.61 o 
  -2  -1  10       15.10       17.07      1.13 o 
  -1  -1  10       25.92       21.37      1.26 o 
   0  -1  10       57.05       54.71      2.25 o 
   1  -1  10       23.96       29.05      1.43 o 
   2  -1  10        9.13        8.88      0.96 o 
   3  -1  10        1.97        2.74      0.86 o 
   4  -1  10        0.01        0.59      0.91 o 
   5  -1  10        0.00        0.70      1.03 o 
  -6   0  10        0.52        1.19      0.76 o 
  -5   0  10       10.59        9.42      1.19 o 
  -4   0  10        4.88        4.82      0.84 o 
  -3   0  10        8.69        9.33      0.95 o 
  -2   0  10       28.77       26.68      1.38 o 
  -1   0  10        9.76       12.96      1.02 o 
   0   0  10        3.39        2.82      0.57 o 
   1   0  10        9.52       11.79      0.98 o 
   2   0  10        0.21        0.40      0.72 o 
   3   0  10        2.67        2.60      0.86 o 
   4   0  10        3.56        6.75      1.17 o 
  -6   1  10        0.81        1.18      0.69 o 
  -5   1  10        1.33        1.58      0.85 o 
  -4   1  10      126.77      130.80      3.16 o 
  -3   1  10        3.97        2.39      0.96 o 
  -2   1  10        3.69        3.31      0.80 o 
  -1   1  10       23.11       26.00      1.43 o 
   0   1  10        0.65        1.75      0.51 o 
   1   1  10        1.06        0.93      0.86 o 
   2   1  10        2.60        1.31      0.88 o 
   3   1  10        0.86        0.22      0.95 o 
   4   1  10       14.19       13.80      1.56 o 
  -7   2  10        0.47        0.15      0.91 o 
  -6   2  10        0.98        0.21      0.92 o 
  -5   2  10        0.19        0.26      0.76 o 
  -4   2  10        0.58        1.24      0.82 o 
  -3   2  10       27.72       26.12      1.65 o 
  -2   2  10        5.44        5.02      0.92 o 
  -1   2  10        3.89        3.94      0.85 o 
   0   2  10       12.61       15.36      1.28 o 
   1   2  10        0.10        0.31      0.72 o 
   2   2  10        1.17        0.07      0.98 o 
   3   2  10        0.70        1.32      0.93 o 
  -7   3  10       15.21       17.84      1.59 o 
  -6   3  10        3.16        3.45      1.01 o 
  -5   3  10        0.03        0.20      0.72 o 
  -4   3  10        0.02        0.74      0.66 o 
  -3   3  10        0.00        0.17      0.72 o 
  -2   3  10        0.02        0.06      0.72 o 
  -1   3  10        1.85        1.21      0.75 o 
   0   3  10        1.42        0.28      0.64 o 
   1   3  10        5.26        2.81      1.07 o 
   2   3  10        0.63        0.98      0.99 o 
  -6   4  10        0.22        0.92      0.92 o 
  -5   4  10        3.96        3.75      0.92 o 
  -4   4  10        0.31        1.07      0.71 o 
  -3   4  10        0.34        1.30      0.70 o 
  -2   4  10        7.21        7.88      1.08 o 
  -1   4  10        1.69        0.77      0.99 o 
   0   4  10        5.14        3.47      0.83 o 
   1   4  10        3.33        3.29      1.16 o 
  -6   5  10        0.13        1.54      0.71 o 
  -5   5  10        3.60        4.79      0.98 o 
  -4   5  10       12.14       10.95      1.33 o 
  -3   5  10        5.04        5.28      1.00 o 
  -2   5  10        0.14        0.47      0.84 o 
  -1   5  10        0.06        0.29      0.87 o 
   0   5  10        3.72        4.40      0.82 o 
  -4   6  10        0.14        1.76      0.77 o 
  -3   6  10        1.22        0.99      0.95 o 
  -2   6  10        0.45        2.11      0.83 o 
  -1  -6  11        0.19        0.07      0.82 o 
   0  -6  11        1.27        0.71      0.63 o 
   1  -6  11        0.94        0.22      0.77 o 
   2  -6  11        0.19        0.52      0.79 o 
   3  -6  11        1.98        2.19      0.99 o 
   4  -6  11        0.97        0.65      0.95 o 
  -2  -5  11        0.30        0.48      0.75 o 
  -1  -5  11        2.83        3.27      0.90 o 
   0  -5  11        0.17        0.90      0.50 o 
   1  -5  11       44.57       51.52      2.25 o 
   2  -5  11        0.49        0.84      0.84 o 
   3  -5  11        0.04        0.27      0.82 o 
   4  -5  11        0.07        0.76      0.81 o 
  -3  -4  11        2.41        2.05      0.84 o 
  -2  -4  11        0.45        0.13      0.60 o 
  -1  -4  11        0.10        0.13      0.67 o 
   0  -4  11        1.46        2.61      0.53 o 
   1  -4  11        0.10        1.09      0.82 o 
   2  -4  11       17.72       19.59      1.48 o 
   3  -4  11        2.00        1.98      0.86 o 
   4  -4  11        0.05        0.40      0.70 o 
   5  -4  11        0.31        0.29      0.74 o 
  -4  -3  11        0.61        0.13      0.70 o 
  -3  -3  11        0.03        0.36      0.63 o 
  -2  -3  11       42.51       39.84      1.71 o 
  -1  -3  11        1.78        1.49      0.70 o 
   0  -3  11        0.42        0.98      0.85 o 
   1  -3  11        4.50        4.74      1.04 o 
   2  -3  11        0.29        0.58      0.80 o 
   3  -3  11        1.15        0.88      0.80 o 
   4  -3  11        5.43        4.79      1.06 o 
   5  -3  11        0.00        1.13      0.82 o 
  -5  -2  11        0.35        0.40      0.70 o 
  -4  -2  11        1.53        0.19      0.73 o 
  -3  -2  11       30.12       23.43      1.50 o 
  -2  -2  11        9.11        9.53      0.96 o 
  -1  -2  11        1.87        0.43      0.74 o 
   0  -2  11       73.93       70.99      1.65 o 
   1  -2  11        1.56        3.36      0.71 o 
   2  -2  11        0.42        0.70      0.79 o 
   3  -2  11        2.49        2.24      0.78 o 
   4  -2  11        0.00        0.29      0.85 o 
   5  -2  11        2.93        4.97      1.00 o 
  -5  -1  11        0.93        1.79      0.82 o 
  -4  -1  11        0.59        1.05      0.69 o 
  -3  -1  11        0.21        0.34      0.70 o 
  -2  -1  11        4.19        4.15      0.80 o 
  -1  -1  11       11.60        8.92      1.12 o 
   0  -1  11       34.36       35.78      2.76 o 
   1  -1  11       35.30       37.09      1.74 o 
   2  -1  11        1.13        2.09      0.80 o 
   3  -1  11        1.00        2.61      0.86 o 
   4  -1  11        1.15        2.79      0.89 o 
  -6   0  11        1.79        0.84      0.88 o 
  -5   0  11        5.18        5.07      0.93 o 
  -4   0  11        0.01        0.19      0.80 o 
  -3   0  11        0.01        0.40      0.63 o 
  -2   0  11        7.32        6.28      0.97 o 
  -1   0  11       26.21       27.19      1.51 o 
   0   0  11       40.90       48.11      1.35 o 
   1   0  11        1.60        1.88      0.84 o 
   2   0  11        0.40        3.34      0.74 o 
   3   0  11        0.95        0.22      1.03 o 
   4   0  11        2.26        1.20      1.11 o 
  -6   1  11        2.34        2.74      0.86 o 
  -5   1  11       10.30       11.61      1.22 o 
  -4   1  11        6.01        7.09      1.07 o 
  -3   1  11       42.42       42.97      1.89 o 
  -2   1  11       83.78       88.80      2.55 o 
  -1   1  11        2.82        4.48      0.80 o 
   0   1  11        0.20        1.67      0.77 o 
   1   1  11        0.00        0.67      0.69 o 
   2   1  11        0.04        0.20      0.89 o 
   3   1  11        0.86        1.28      0.97 o 
  -6   2  11        4.35        4.50      1.00 o 
  -5   2  11        4.96        7.20      1.03 o 
  -4   2  11        6.81        5.36      1.02 o 
  -3   2  11       90.80       96.37      2.76 o 
  -2   2  11        1.74        0.53      0.89 o 
  -1   2  11        2.99        1.52      0.85 o 
   0   2  11        0.00        1.27      0.70 o 
   1   2  11        0.69        0.66      0.78 o 
   2   2  11        0.02        0.72      0.91 o 
   3   2  11        0.54        0.32      0.97 o 
  -6   3  11        0.29        0.83      0.83 o 
  -5   3  11        2.05        2.09      0.78 o 
  -4   3  11        0.00        0.72      0.85 o 
  -3   3  11        2.03        3.32      0.96 o 
  -2   3  11        3.69        5.35      0.97 o 
  -1   3  11        0.56        0.50      0.86 o 
   0   3  11        2.69        1.61      0.63 o 
   1   3  11        1.23        0.58      0.89 o 
   2   3  11        0.03        0.38      0.88 o 
  -6   4  11        0.00        0.82      0.92 o 
  -5   4  11        0.02        0.29      0.81 o 
  -4   4  11        0.04        0.26      0.77 o 
  -3   4  11        0.22        0.87      0.87 o 
  -2   4  11        0.01        0.06      0.88 o 
  -1   4  11        0.17        0.00      0.80 o 
   0   4  11        0.24        0.88      1.25 o 
  -5   5  11        0.35        0.07      0.85 o 
  -4   5  11        0.49        0.21      0.91 o 
  -3   5  11        1.34        0.96      0.91 o 
  -2   5  11        0.97        1.39      0.84 o 
  -1   5  11        0.00        1.30      0.75 o 
   1  -6  12        1.53        0.45      0.90 o 
   2  -6  12        0.01        0.82      0.71 o 
  -1  -5  12        1.33        1.46      0.79 o 
   0  -5  12        0.03        0.57      1.33 o 
   1  -5  12        6.82        5.97      1.15 o 
   2  -5  12        3.88        4.23      1.02 o 
   3  -5  12        1.88        1.98      0.81 o 
   4  -5  12        0.16        0.91      0.91 o 
  -3  -4  12        0.01        0.77      0.69 o 
  -2  -4  12        2.51        3.90      0.90 o 
  -1  -4  12        5.30        4.50      0.83 o 
   0  -4  12        0.32        0.64      0.64 o 
   1  -4  12        3.46        1.89      0.95 o 
   2  -4  12       39.39       38.51      1.98 o 
   3  -4  12        0.36        0.75      0.82 o 
   4  -4  12        0.07        0.90      0.80 o 
  -4  -3  12        0.00        0.85      0.65 o 
  -3  -3  12        1.15        0.37      0.76 o 
  -2  -3  12        5.63        6.89      0.93 o 
  -1  -3  12        0.79        1.33      0.69 o 
   0  -3  12        0.58        0.19      0.63 o 
   1  -3  12       16.03       12.53      1.24 o 
   2  -3  12        2.42        4.00      0.83 o 
   3  -3  12        0.04        0.47      0.92 o 
   4  -3  12        0.48        0.78      0.84 o 
  -4  -2  12        0.23        1.49      0.67 o 
  -3  -2  12        1.86        1.74      0.80 o 
  -2  -2  12        5.10        5.18      0.95 o 
  -1  -2  12        7.31        7.44      0.96 o 
   0  -2  12        0.92        0.65      0.49 o 
   1  -2  12        0.06        0.85      0.74 o 
   2  -2  12        0.18        0.20      0.63 o 
   3  -2  12        0.11        0.76      0.87 o 
   4  -2  12        0.12        0.23      0.75 o 
  -5  -1  12        0.42        0.74      0.64 o 
  -4  -1  12        0.45        0.45      0.75 o 
  -3  -1  12        3.42        4.46      0.83 o 
  -2  -1  12        7.78       10.08      1.07 o 
  -1  -1  12        4.28        2.86      0.96 o 
   0  -1  12       12.32       14.48      0.88 o 
   1  -1  12        0.04        0.98      0.78 o 
   2  -1  12        4.06        1.43      1.00 o 
   3  -1  12        4.53        3.71      1.00 o 
   4  -1  12        0.05        0.32      0.94 o 
  -5   0  12        0.84        1.96      0.79 o 
  -4   0  12        4.85        4.30      0.95 o 
  -3   0  12        2.14        2.01      0.85 o 
  -2   0  12        0.90        0.19      0.79 o 
  -1   0  12       30.02       28.64      1.68 o 
   0   0  12        0.21        0.66      0.66 o 
   1   0  12        5.11        3.97      0.87 o 
   2   0  12        8.88        5.36      1.06 o 
   3   0  12        0.04        1.57      0.80 o 
  -5   1  12        0.65        0.55      0.75 o 
  -4   1  12        1.48        0.86      0.82 o 
  -3   1  12       36.18       38.61      2.01 o 
  -2   1  12       21.57       27.29      1.72 o 
  -1   1  12       20.13       23.33      1.60 o 
   0   1  12        4.29        5.25      0.74 o 
   1   1  12        0.04        0.20      0.95 o 
   2   1  12        0.76        0.86      0.92 o 
   3   1  12        0.74        0.31      0.96 o 
  -6   2  12        0.69        0.57      1.00 o 
  -5   2  12        2.87        3.18      1.04 o 
  -4   2  12        1.30        0.62      0.94 o 
  -3   2  12       38.79       39.65      2.19 o 
  -2   2  12       11.07       13.29      1.42 o 
  -1   2  12        0.02        0.13      0.89 o 
   0   2  12        2.44        4.55      0.69 o 
   1   2  12        6.06        6.56      1.17 o 
   2   2  12        0.66        1.35      0.90 o 
  -5   3  12        0.32        0.36      0.80 o 
  -4   3  12        0.38        0.14      0.92 o 
  -3   3  12        0.53        2.02      0.85 o 
  -2   3  12        5.25        5.81      1.16 o 
  -1   3  12        0.16        0.96      0.96 o 
   0   3  12        2.52        1.49      0.73 o 
   1   3  12        0.16        0.00      0.88 o 
  -5   4  12        0.24        0.87      0.76 o 
  -4   4  12        0.60        0.78      0.81 o 
  -3   4  12        2.46        4.27      1.01 o 
  -2   4  12        1.87        1.78      0.92 o 
  -1   4  12        0.86        1.12      0.91 o 
   0  -5  13        0.24        0.15      0.78 o 
   1  -5  13        0.65        1.66      0.83 o 
   2  -5  13        9.59        9.44      1.17 o 
  -2  -4  13        0.62        0.66      0.66 o 
  -1  -4  13        0.00        0.97      0.67 o 
   0  -4  13        0.08        0.97      0.57 o 
   1  -4  13        4.72        4.52      0.97 o 
   2  -4  13       18.70       20.11      1.69 o 
   3  -4  13        0.02        0.56      0.79 o 
  -3  -3  13        1.02        0.13      0.70 o 
  -2  -3  13        3.49        4.43      0.91 o 
  -1  -3  13        5.55        6.44      1.02 o 
   0  -3  13        1.23        1.43      0.48 o 
   1  -3  13        0.13        0.33      0.80 o 
   2  -3  13        0.81        1.28      0.86 o 
   3  -3  13        6.74        7.88      1.16 o 
  -4  -2  13        0.00        1.32      0.57 o 
  -3  -2  13        0.06        0.71      0.71 o 
  -2  -2  13        5.97        4.72      1.02 o 
  -1  -2  13        1.92        2.91      0.86 o 
   0  -2  13        0.16        0.31      0.52 o 
   1  -2  13        1.70        2.19      0.75 o 
   2  -2  13        1.23        2.05      0.95 o 
   3  -2  13        0.03        0.90      0.90 o 
  -4  -1  13        3.57        2.67      0.86 o 
  -3  -1  13        0.71        1.25      0.71 o 
  -2  -1  13        0.85        0.79      0.80 o 
  -1  -1  13        2.22        0.39      0.75 o 
   0  -1  13        2.01        1.08      0.57 o 
   1  -1  13        0.09        0.87      0.74 o 
   2  -1  13        0.49        0.69      0.93 o 
   3  -1  13        0.13        0.67      0.93 o 
  -5   0  13        0.17        0.14      0.77 o 
  -4   0  13        2.67        2.54      0.82 o 
  -3   0  13        0.00        0.47      0.74 o 
  -2   0  13        8.83        9.74      1.14 o 
  -1   0  13        1.63        0.72      0.95 o 
   0   0  13        1.21        0.71      0.66 o 
   1   0  13        1.29        1.02      0.82 o 
   2   0  13        2.20        0.93      1.14 o 
  -5   1  13        3.60        2.41      1.02 o 
  -4   1  13        2.64        4.22      0.99 o 
  -3   1  13       16.11       15.85      1.57 o 
  -2   1  13        5.23        4.40      1.06 o 
  -1   1  13       16.13       14.36      1.55 o 
   0   1  13        0.59        0.54      0.55 o 
   1   1  13        1.79        1.67      0.83 o 
   2   1  13        0.32        0.22      0.80 o 
  -5   2  13        0.56        1.02      0.77 o 
  -4   2  13        0.47        0.07      0.79 o 
  -3   2  13        6.70        6.21      1.15 o 
  -2   2  13       27.97       23.78      1.83 o 
  -1   2  13        3.89        2.38      1.18 o 
   0   2  13        0.10        0.65      0.61 o 
   1   2  13        0.05        0.58      0.89 o 
  -4   3  13        0.21        0.14      0.91 o 
  -3   3  13        0.36        2.34      0.86 o 
  -2   3  13        0.22        0.83      0.99 o 
  -1   3  13        0.36        0.62      0.90 o 
   0   3  13        1.13        2.38      0.67 o 
  -3   4  13        1.45        1.06      1.01 o 
   0  -4  14        0.57        0.30      0.69 o 
   1  -4  14        0.12        1.05      0.78 o 
  -2  -3  14        0.40        0.40      0.78 o 
  -1  -3  14        1.71        0.88      0.86 o 
   0  -3  14        0.56        0.23      0.53 o 
   1  -3  14        0.14        0.28      0.67 o 
   2  -3  14        0.01        1.25      0.69 o 
  -3  -2  14        0.02        0.47      0.62 o 
  -2  -2  14        1.78        0.68      0.83 o 
  -1  -2  14        2.50        4.70      0.94 o 
   0  -2  14        0.19        0.48      0.59 o 
   1  -2  14        0.93        0.98      0.85 o 
   2  -2  14        0.70        1.42      0.73 o 
  -3  -1  14        0.11        0.41      0.79 o 
  -2  -1  14        0.36        0.49      0.83 o 
  -1  -1  14        3.07        3.57      0.97 o 
   0  -1  14        0.15        1.22      0.52 o 
   1  -1  14        1.61        0.64      0.88 o 
   2  -1  14        3.53        3.05      1.05 o 
  -4   0  14        0.71        0.92      0.74 o 
  -3   0  14        0.03        0.14      0.76 o 
  -2   0  14        0.00        0.92      0.92 o 
  -1   0  14        0.08        0.35      0.83 o 
   0   0  14        0.13        0.35      0.59 o 
   1   0  14        0.27        0.14      0.83 o 
  -4   1  14        1.48        1.97      0.92 o 
  -3   1  14        0.82        0.87      0.87 o 
  -2   1  14        0.58        1.44      0.96 o 
  -1   1  14        5.40        7.10      1.20 o 
   0   1  14        0.20        0.17      0.64 o 
   1   1  14        0.19        0.36      0.81 o 
  -4   2  14        0.42        1.87      0.77 o 
  -3   2  14        0.70        1.03      1.00 o 
  -2   2  14       26.61       25.23      1.84 o 
  -1   2  14        5.13        5.59      1.10 o 
  -1  -2  15        0.54        0.07      0.88 o 
   0  -2  15        2.17        1.44      0.69 o 
  -2  -1  15        0.62        0.58      0.88 o 
  -1  -1  15        1.67        0.96      0.94 o 
   0  -1  15        0.06        0.75      0.56 o 
  -2   0  15        0.15        0.97      0.97 o 
  -1   0  15        1.12        0.66      0.93 o 
   0   0  15        0.07        0.26      0.58 o 
                                                 
